# Supplementary material for: Single atom engineering for radiotherapy-activated immune agonist prodrugs
Source: Nat Commun. 2025 Jul 1;16:6021. doi: 10.1038/s41467-025-60768-4 (PMC12218326; doi:10.1038/s41467-025-60768-4)
Supplement: Supplementary file 4 — Source Data [file 41467_2025_60768_MOESM4_ESM.xlsx]

## Sheet: Fig. 1
c	4 h [IFN-γ] (pg/mL)		4 h [TNF-α] (pg/mL)
	R848	O-R848	R848	O-R848
	1089.8	41.3	2049.9	32.5
	1193.6	73.7	406.7	35.5
	613.1	313.6	1751.5	43
d		R848 30 μmol/kg		R848 60 μmol/kg		O-R848 30 μmol/kg		O-R848 60 μmol/kg		O-R848 90 μmol/kg
	Time (day)	Weight change (%)	standard deviation	Weight change (%)	standard deviation	Weight change (%)	standard deviation	Weight change (%)	standard deviation	Weight change (%)	standard deviation
	0	0	0.99	0	0.46	0	0.44	0	0.49	0	0.6
	1	-5.72	0.32	-7.83	0.35	-1.95	0.31	-2.49	0.21909	-5.06	0.36
	2	-12.63	0.41	-13.11	0.44	-2.96	0.33	-6.22	0.61	-9.11	0.38
	3	-15.36	0.44			0.17	0.18	-4.89	0.72	-8.52	0.34
	4					2.54	0.17	-1.91	0.7	-6.33	0.46
e		R848		O-R848
	Concentration (μM)	TLR7/8 activation	standard deviation	Concentration (μM)	TLR7/8 activation	standard deviation
	0	0	0	0	0	0
	0.01	0.06	0.012	0.01	0	0.034
	0.05	0.08	0.013	0.25	0.01	0.042
	0.25	0.29	0.026	1.25	0.07	0.079
	1.25	0.46	0.029	2.5	0.04	0.043
	2.5	0.47	0.025	5	0.07	0.074
	5	0.5	0.003	10	0.1	0.069
	10	0.44	0.006	20	0.16	0.071
	20			40	0.19	0.043
	40
f	X-ray treated O-R848
	Concentration (μM)	TLR7/8 activation	standard deviation
	0	0	0
	0.01	0.02	0.012
	0.05	0.04	0.058
	0.25	0.26	0.065
	1.25	0.46	0.068
	2.5	0.44	0.05
	5	0.46	0.051

## Sheet: Fig. 2
b	Elution time (min)	0 Gy	10 Gy	20 Gy	30 Gy	40 Gy	50 Gy	60 Gy		c	w/o X-ray		wtih X-ray
	0.051	0	0	283985	123998	243810	17694	24815			Time (min)	Released R848 (μM)	Time (min)	Released R848 (μM)
	0.056	0	0	287143	136348	219477	18806	28717			0	0.01	0	0.01
	0.06	1046960	0	330870	163249	176633	22446	36164			60	0.012	6.5	7.2
	0.065	0	0	269652	187115	144456	43798	36346			120	0.011	60	8.02
	0.07	0	0	226987	207775	119393	57265	59227			180	0.011	120	7.77
	0.074	0	0	191611	198129	88448	71338	92572					180	7.67
	0.079	0	0	156234	171140	70502	85411	133541
	0.083	0	0	120857	169203	93934	99484	165671
	0.088	0	0	85480	169072	116950	113558	207649		f	sample	|∆G| (kJ·mol-1)
	0.093	0	0	50104	168942	139966	127631	249627			O-R837	193.169
	0.097	0	0	79733	162611	162983	107255	302980			O-R848	212.665
	0.102	0	15805	108468	158337	185999	90519	312349			O-R852A	199.538
	0.106	0	31610	148672	169836	214496	73783	306098			O-GAR	199.538
	0.111	408368	47414	188876	190006	216994	57047	284599			O-CL097	202.163
	0.116	0	63219	229079	160073	200171	60534	267519			O-CL075	233.669
	0.12	0	90889	269283	130140	183061	64020	235293			O-BBIQ	220.247
	0.125	0	118558	309487	100206	189957	67507	203068			O-T785	209.375
	0.129	0	146227	317587	75155	224746	86753	154144			O-IMQ1	197.235
	0.134	0	142287	302425	50103	259535	105998	127213			O-IMQ2	217.634
	0.139	0	139881	264324	31647	294325	125244	101643			O-IMQ3	201.037
	0.143	0	137475	226224	13191	342113	144490	93689			O-IMQ4	209.543
	0.148	0	135070	210588	19786	395855	129465	97566
	0.152	0	108935	194952	26381	431351	160298	102190		g	O-R837	O-R852A	O-GAR	O-CL097	O-CL075	O-BBIQ	O-T785	O-IMQ1	O-IMQ2	O-IMQ3	O-IMQ4
	0.157	252320	82800	179316	52886	418836	191130	106814			7.56	7.39	7.11	7.28	7.31	7.45	8.07	8.08	7.32	7.69	7.89
	0.162	0	56666	164050	79391	350533	222939	119787			7.35	7.83	7.48	7.86	8.06	8.01	7.65	7.58	7.49	7.24	7.63
	0.166	0	46336	190636	105896	282230	254749	132760			7.49	7.21	7.35	7.57	7.21	7.22	7.36	7.19	7.2	7.3	7.25
	0.171	0	32937	228692	119211	213927	301902	150032
	0.175	301888	19538	266747	143157	145624	350269	147319		h	O-R837
	0.18	0	6138	259874	167103	79793	406508	120945			Concentration (μM)	TLR7/8 activation	standard deviation	TLR7/8 activation	standard deviation	TLR7/8 activation	standard deviation
	0.185	271152	4604	260488	191049	29952	371034	99122			0	0.0058	0.00147	0.0057	0.0089	0.0048	0.0056
	0.189	0	25993	261102	175176	7854	335560	89582			0.00256	0.0272	0.005	0.0218	0.0062	0.0207	0.0042
	0.194	0	47382	282569	159302	13651	300086	80042			0.0128	0.0297	0.0043	0.0263	0.0024	0.0247	0.0074
	0.198	0	68771	251945	143429	25816	264611	78265			0.064	0.0302	0.0034	0.0277	0.0046	0.0282	0.0078
	0.203	567168	91695	221321	139882	37980	198449	76488			0.32	0.0312	0.0025	0.0318	0.0028	0.0306	0.0056
	0.208	211776	114619	190697	115072	51394	129860	92212			1.6	0.0288	0.0045	0.0747	0.0133	0.0739	0.013
	0.212	291648	137543	182536	111529	64808	76031	119767			8	0.0327	0.0026	0.1895	0.019	0.1947	0.042
	0.217	0	167116	159403	107986	90562	68058	153394			40	0.0367	0.0038	0.3218	0.0185	0.312	0.0214
	0.221	0	150842	148269	124353	108837	60086	166030			200	0.0323	0.0028	0.5313	0.0278	0.5241	0.0318
	0.226	0	147113	116338	140720	127112	59835	178667			500	0.0172	0.0075	0.5124	0.0145	0.5232	0.0231
	0.231	0	143384	110452	157087	136140	59585	194528
	0.235	449072	139655	104566	161991	145168	74678	210388			O-R852A
	0.24	0	135926	98680	177527	151697	90985	211233			Concentration (μM)	TLR7/8 activation	standard deviation	TLR7/8 activation	standard deviation	TLR7/8 activation	standard deviation
	0.244	0	132197	92793	150528	158226	111824	212077			0.000512	0.0027	0.0015	0.001	0.0008	0.0013	0.0013
	0.249	222696	115168	94394	123529	140902	132663	205350			0.00256	0.002	0.002	0.0005	0.0014	0.0046	0.0023
	0.254	0	130699	71996	96531	127318	153502	203755			0.0128	0.002	0.002	0.0005	0.0019	0.0006	0.0018
	0.258	422440	121139	59997	72255	113733	168392	202159			0.064	0.0018	0.0015	0.0005	0.0012	0.0074	0.0033
	0.263	0	111580	47997	47978	99540	202095	170826			0.32	0.0022	0.0014	0.0017	0.0014	0.0028	0.0031
	0.267	0	102020	43330	39684	85347	235799	139493			1.6	0.0028	0.0012	0.0255	0.006	0.0316	0.0089
	0.272	0	112199	62453	31389	72403	269502	115667			8	0.0158	0.0042	0.2778	0.0389	0.348	0.0274
	0.277	0	122377	81576	44361	59459	268386	91842			40	0.1967	0.0349	0.5855	0.1008	0.549	0.097
	0.281	513504	139205	107320	69971	48972	273974	64942			200	0.2802	0.0561	0.7483	0.1096	0.7731	0.1217
	0.286	0	136763	145064	95580	49951	279563	49265			1000			0.7885	0.0336	0.8021	0.1023
	0.29	0	146866	193470	115746	61534	288768	33587
	0.295	0	168333	255874	142451	76605	268138	49889			O-GAR
	0.3	0	189801	303614	154680	103961	247508	91375			Concentration (μM)	TLR7/8 activation	standard deviation	TLR7/8 activation	standard deviation	TLR7/8 activation	standard deviation
	0.304	0	171793	303773	183454	140690	247156	173699			0	0.0067	0.0017	0.0258	0.0079	0.0233	0.0041
	0.309	528512	161897	308800	212227	178697	268507	265968			0.00256	0.0165	0.0083	0.0305	0.0124	0.0258	0.0019
	0.313	0	180983	302803	215725	251712	282666	370382			0.0128	0.02317	0.0098	0.0288	0.0125	0.0368	0.0095
	0.318	78236	209704	310942	237746	315369	307572	468830			0.064	0.0243	0.0104	0.0303	0.013	0.0489	0.0148
	0.323	0	251304	303902	287162	358763	320022	584787			0.32	0.0267	0.0102	0.0385	0.0136	0.0591	0.0096
	0.327	244544	270175	278919	337209	409072	364273	691666			1.6	0.0228	0.0103	0.1315	0.032	0.1173	0.0136
	0.332	0	310301	291361	387293	434812	421851	753267			8	0.026	0.0148	0.356	0.0858	0.4012	0.0712
	0.336	248640	390631	335372	417447	441805	485984	737150			40	0.0963	0.0331	0.5717	0.1171	0.5805	0.0931
	0.341	0	482629	386962	463379	469669	558593	740039			200	0.3278	0.0838	1.0635	0.2042	0.9847	0.1845
	0.346	310752	527426	455777	549763	457375	688238	732161			500	0.3728	0.0208	0.9372	0.0598	0.8944	0.0223
	0.35	289328	611099	499235	615593	474502	829967	741162
	0.355	301888	715282	568798	651559	505641	978385	729883			O-CL097
	0.359	796252	876635	642462	691051	542275	1087373	707807			Concentration (μM)	TLR7/8 activation	standard deviation	TLR7/8 activation	standard deviation	TLR7/8 activation	standard deviation
	0.364	1307464	1004410	673292	746028	639632	1191282	729087			0	0.0053	0.0026	0.006	0.0014	0.0039	0.002
	0.369	942516	1110157	702308	841954	764389	1233037	835547			0.00256	0.0143	0.0087	0.02	0.011	0.0098	0.0281
	0.373	0	1188691	701562	926147	894821	1336135	878138			0.0128	0.0167	0.0103	0.0248	0.0102	0.0307	0.0128
	0.378	1353200	1289994	677945	986426	1047887	1353383	923409			0.064	0.0185	0.011	0.0372	0.0166	0.0406	0.0329
	0.382	1915568	1339629	745552	1078041	1151803	1321807	951842			0.32	0.0227	0.0122	0.1842	0.0466	0.1573	0.0238
	0.387	767752	1316996	787951	1177118	1254246	1312127	993962			1.6	0.0208	0.0111	0.3498	0.0733	0.3649	0.0481
	0.392	1617256	1212667	848200	1268284	1328289	1320637	1051938			8	0.0293	0.0121	0.3935	0.107	0.3785	0.0683
	0.396	858944	1115673	911408	1335023	1319406	1302376	1076507
	0.401	1110344	1034210	954907	1325928	1301622	1326478	1009659			O-CL075
	0.405	228160	953913	1032492	1294353	1213707	1213392	991345			Concentration (μM)	TLR7/8 activation	standard deviation	TLR7/8 activation	standard deviation	TLR7/8 activation	standard deviation
	0.41	1332704	859236	1121898	1243087	1121759	1104668	998205			0	0.00567	0.001	0.0038	0.0011	0.0013	0.0184
	0.415	1575024	773640	1060274	1166831	1028876	1033144	995254			0.00256	0.0158	0.0085	0.0183	0.0088	0.0204	0.0168
	0.419	823032	719532	993933	1079565	940729	933039	974917			0.0128	0.026	0.01096	0.0183	0.0079	0.0283	0.0395
	0.424	618504	721067	900168	975193	890007	829661	941998			0.064	0.0218	0.00909	0.0278	0.0059	0.0331	0.0256
	0.428	1078624	734892	823181	883953	868018	759230	910883			0.32	0.0267	0.007	0.056	0.0084	0.0571	0.0113
	0.433	339840	712447	759937	827800	809752	676471	938559			1.6	0.0258	0.0083	0.1808	0.0177	0.1608	0.0328
	0.438	1399216	688150	673678	793532	784847	651408	940984			8	0.0343	0.0097	0.3193	0.0182	0.3683	0.0132
	0.442	667504	681117	578882	759135	724606	642765	908917			40	0.0665	0.0167	0.3767	0.0304	0.3984	0.0375
	0.447	1468144	655423	551254	681289	687600	615885	877445			200	0.1667	0.0142	0.7485	0.071	0.6291	0.0583
	0.451	477464	652918	516184	599173	636746	574166	835329			500			0.6285	0.0396	0.6193	0.0384
	0.456	590400	600995	486538	519989	543804	536808	780013
	0.461	0	542050	435332	450629	463428	467545	731304			O-BBIQ
	0.465	0	494837	384125	381288	410204	395835	643413			Concentration (μM)	TLR7/8 activation	standard deviation	TLR7/8 activation	standard deviation	TLR7/8 activation	standard deviation
	0.47	1888840	454687	328637	316387	378498	332542	578771			5.12e-05	0.001	0.0089	0.002	0.0012	0.0024	0.0009
	0.474	0	403738	279914	267408	378882	277770	530994			0.000256	0.391	0.0261	0.0012	0.0096	0.4013	0.0329
	0.479	625600	375162	234754	253142	365547	232717	476683			0.00128	0.5162	0.0549	0.0011	0.0204	0.5384	0.0428
	0.484	197432	314988	206893	257492	348886	209566	440052			0.0064	0.617	0.0348	0.002	0.0125	0.5981	0.0634
	0.488	95304	284480	175867	278659	366129	186249	419993			0.032	0.6958	0.0433	0.0015	0.0159	0.7239	0.0331
	0.493	0	249480	169096	280179	361549	201628	397538			0.16	0.7813	0.0462	0.0023	0.0166	0.7849	0.0428
	0.497	0	225049	170186	278754	364372	218924	397270			0.8	0.8453	0.0714	0.0175	0.0208	0.8103	0.0242
	0.502	836832	196652	191796	256707	346081	246826	384749			4	0.8458	0.0649	0.1108	0.0308	0.8234	0.0583
	0.507	0	162070	213406	234660	317476	277101	339475			20			0.32	0.1039
	0.511	601308	137328	227576	229771	294945	290228	308230
	0.516	0	128385	238706	218371	281973	330997	276646			O-T785
	0.52	0	119442	249352	208930	245983	364503	258213			Concentration (μM)	TLR7/8 activation	standard deviation	TLR7/8 activation	standard deviation	TLR7/8 activation	standard deviation
	0.525	0	113276	246968	212676	225004	363647	241883			0	0.0055	0.0081	0.0053	0.001	0.0039	0.0011
	0.53	381072	107109	228862	222530	189219	368608	242098			0.00256	0.0145	0.0093	0.015	0.0082	0.023	0.0113
	0.534	662768	111012	190766	245115	166582	361389	226029			0.0128	0.0197	0.0115	0.017	0.0101	0.0033	0.0123
	0.539	0	157733	155098	267700	159657	349426	254621			0.064	0.0196	0.0116	0.0195	0.0094	0.0215	0.0126
	0.543	623808	200469	127166	263170	167153	355629	291116			0.32	0.019	0.0086	0.029	0.0278	0.0413	0.0184
	0.548	224744	255140	111307	254845	174649	306551	324517			1.6	0.019	0.0118	0.0465	0.0345	0.0532	0.0234
	0.553	0	317382	115145	224824	184315	269071	338157			8	0.0217	0.0104	0.1102	0.0363	0.1098	0.0226
	0.557	0	375175	122572	188078	193980	236663	351865			40	0.0317	0.0146	0.1628	0.0513	0.1749	0.0102
	0.562	0	432969	137861	151331	211048	211671	345096			100			0.182	0.0214	0.1899	0.0124
	0.566	599672	480668	163144	114584	214870	188561	355250			200	0.059	0.02877
	0.571	938704	469219	183572	77837	201488	167824	367710
	0.576	0	436220	210816	50548	163580	139667	366057			O-IMQ1
	0.58	948800	379352	216956	27960	135578	139151	371523			Concentration (μM)	TLR7/8 activation	standard deviation	TLR7/8 activation	standard deviation	TLR7/8 activation	standard deviation
	0.585	235400	307342	198984	19678	122880	136027	377063			0	0.0037	0.0027	0.006	0.0098	0.0231	0.0045
	0.589	0	242249	176501	28943	110181	140974	384562			0.000256	0.0057	0.0103	0.0195	0.012	0.0203	0.0048
	0.594	320728	183863	154018	41850	125609	131091	387340			0.00128	0.0027	0.0017	0.0235	0.0143	0.0302	0.0114
	0.599	85064	130524	131535	54756	161351	125902	412549			0.0064	0.0043	0.0038	0.0378	0.0189	0.0389	0.0127
	0.603	0	95673	117599	79302	205695	120712	384064			0.032	0.0027	0.0013	0.1648	0.0519	0.1801	0.0385
	0.608	61852	76518	90031	108767	263109	127680	360093			0.16	0.0067	0.0015	0.3548	0.1096	0.3684	0.0791
	0.612	2127424	88381	73015	153300	308136	134647	327615			0.8	0.0517	0.0056	0.4773	0.1188	0.4813	0.0941
	0.617	0	107815	68056	197832	348609	132444	301676			4	0.1997	0.0093	0.5233	0.1645	0.5713	0.1032
	0.622	0	125182	65029	213995	411111	130241	284002			20	0.3235	0.0108	0.6407	0.0142	0.6201	0.032
	0.626	0	129135	70813	228272	425322	146116	276301
	0.631	230880	135864	76597	242549	416183	148918	223737			O-IMQ2
	0.635	0	149983	76177	233548	407043	151720	195888			Concentration (μM)	TLR7/8 activation	standard deviation	TLR7/8 activation	standard deviation	TLR7/8 activation	standard deviation
	0.64	0	164102	85711	224547	397904	137627	169732			0	0.0043	0.0011	0.007	0.0027	0.0049	0.0047
	0.645	0	141004	95246	185412	383817	123533	154019			0.000256	0.015	0.0094	0.0215	0.0091	0.0184	0.0103
	0.649	261328	117906	110902	152022	355721	116422	138306			0.00128	0.0188	0.0117	0.0202	0.0119	0.0252	0.013
	0.654	0	95841	141823	132817	283567	109312	106063			0.0064	0.0198	0.0118	0.0283	0.0118	0.0314	0.0094
	0.658	0	86646	155122	106460	232145	87623	73819			0.032	0.0207	0.0105	0.0857	0.0243	0.0963	0.0116
	0.663	0	74324	177564	80102	198251	75261	76312			0.16	0.0222	0.01	0.3217	0.0759	0.3491	0.0485
	0.668	0	62001	194055	65384	164358	71597	86542			0.8	0.0262	0.0133	0.4575	0.0992	0.4602	0.0336
	0.672	0	49679	204269	50665	130464	76381	96771			4	0.1113	0.0429	0.4802	0.1163	0.4792	0.067
	0.677	0	54541	214482	51014	103997	81165	101023			20	0.2863	0.0756
	0.681	0	59403	212453	39871	88387	90827	105276
	0.686	0	64265	184556	28728	94807	100489	131905			O-IMQ3
	0.691	0	65392	171240	24135	92132	111417	158534			Concentration (μM)	TLR7/8 activation	standard deviation	TLR7/8 activation	standard deviation	TLR7/8 activation	standard deviation
	0.695	0	64443	150816	19541	77752	122345	174832			0	0.007	0.0029	0.005	0.0024	0.0033	0.0045
	0.7	0	63494	136427	14948	63372	115875	191129			0.000256	0.019	0.0086	0.0203	0.0125	0.0247	0.0104
	0.704	45468	62544	125176	10354	48992	109405	207426			0.00128	0.019	0.0117	0.025	0.0138	0.0319	0.0094
	0.709	0	62545	113926	5761	34612	102936	217109			0.0064	0.019	0.0115	0.0737	0.0267	0.0859	0.0115
	0.714	0	62545	108797	6913	20232	92163	226792			0.032	0.0212	0.0092	0.2598	0.0706	0.2739	0.0594
	0.718	0	67467	116602	8065	5853	86005	208252			0.16	0.0338	0.0131	0.3982	0.0967	0.399	0.0932
	0.723	0	61375	112864	6913	21476	78396	202958			0.8	0.1438	0.0414	0.4343	0.1315	0.4591	0.1031
	0.727	0	57708	95916	5761	42952	70787	181414			4	0.3705	0.0928	0.4697	0.1103	0.4599	0.0582
	0.732	0	61000	78968	4609	64428	71877	159869			20	0.4222	0.1252	0.4748	0.1511	0.4803	0.0942
	0.737	468864	71920	67877	3456	85904	78418	138325
	0.741	0	82839	56786	2304	107380	90465	123182			O-IMQ4
	0.746	188560	93758	50574	11184	128856	96485	108039			Concentration (μM)	TLR7/8 activation	standard deviation	TLR7/8 activation	standard deviation	TLR7/8 activation	standard deviation
	0.75	443184	94833	44363	30793	150331	93276	107008			0	0.006	0.0098	0.0052	0.002	0.0039	0.0013
	0.755	1041920	104496	43923	52553	128856	94165	79483			0.00256	0.0067	0.0021	0.0167	0.0119	0.0214	0.0219
	0.759	153056	114160	54659	74313	119575	101915	66236			0.0128	0.0058	0.003	0.0212	0.0138	0.0283	0.0294
	0.764	710512	109906	65396	96073	110294	114168	68828			0.064	0.006	0.0037	0.0303	0.0126	0.0359	0.0231
	0.769	0	90399	64418	117833	101014	115520	75771			0.32	0.0058	0.0046	0.1018	0.0408	0.1133	0.0395
	0.773	0	70891	63441	139593	91733	105858	82713			1.6	0.0092	0.0044	0.3662	0.1156	0.362	0.0895
	0.778	0	51384	52705	141289	82452	108579	89656			8	0.0363	0.0028	0.4692	0.1058	0.4697	0.1055
	0.782	284124	36798	41969	121527	73172	115914	105039			40	0.2057	0.0059	0.4093	0.1322	0.4391	0.0944
	0.787	0	22213	31232	99767	85367	128631	133670			200	0.2727	0.0138
	0.792	0	7627	20496	78007	79822	128716	162301
	0.796	0	0	9759	56247	74278	119794	159254
	0.801	0	0	4880	34487	68733	120005	147505
	0.805	0	1242	0	12727	65302	125722	135757
	0.81	0	2484	0	999	61871	117581	136615
	0.815	145548	3726	3487	0	58440	109439	120591
	0.819	0	4968	6973	2587	55009	90535	104567
	0.824	0	6210	10460	5174	50472	76314	88543
	0.828	0	7452	13947	7761	45934	66597	88359
	0.833	0	8694	17433	10348	41397	60026	109529
	0.838	0	7452	20920	18444	32633	53456	130699
	0.842	0	7689	24407	26540	39372	53814	126655
	0.847	0	7926	20920	36526	49627	54173	148753
	0.851	0	8163	17433	41338	59882	59913	170851
	0.856	0	8400	13947	46150	76788	66741	192949
	0.861	0	8636	36492	50962	93694	79313	229840
	0.865	0	9823	59036	55774	110600	75816	232724
	0.87	0	12251	81581	49569	129620	72319	235607
	0.874	0	11722	104126	43364	117633	68822	251097
	0.879	0	11192	130158	33377	98613	65325	231186
	0.884	0	10663	156189	25978	79594	61828	211275
	0.888	0	10133	182221	23656	60574	58331	191363
	0.893	0	9604	156189	21334	41555	43347	141865
	0.897	386944	7176	130158	19012	22536	36334	109370
	0.902	0	4747	104126	28835	3516	29321	76875
	0.907	0	3798	78095	43262	0	23940	44381
	0.911	0	2848	58670	59579	0	20609	29587
	0.916	0	1899	48739	84340	0	17278	14794
	0.92	0	949	38808	108492	0	24637	0
	0.925	0	1005	54908	132644	0	37741	0
	0.93	0	2010	71008	156796	7598	52113	10676
	0.934	0	3015	87109	167674	15197	66486	21351
	0.939	0	4021	103209	176415	22795	77595	32027
	0.943	176272	14949	106095	185156	30393	88955	42702
	0.948	0	26967	89995	177009	51896	100315	66918
	0.953	0	38984	73894	166288	73400	90292	96502
	0.957	0	48991	57794	155567	94903	90362	138163
	0.962	0	58999	60228	144846	101209	101835	158472
	0.966	416304	69006	62662	146354	107515	113308	178782
	0.971	661376	81453	65096	138328	113821	126413	202389
	0.976	455888	74053	74137	138814	120128	132867	225995
	0.98	0	64476	92672	152725	98625	139321	227805
	0.985	0	54899	111206	153302	77122	156466	218880
	0.989	0	46327	129741	153879	55619	153426	185799
	0.994	0	56254	111206	154456	41714	127581	163394
	0.999	0	83872	92672	143848	38412	101735	140989
	1.003	0	106610	74137	140310	35111	75889	111991
	1.008	569888	139271	55603	119744	31809	65475	82992
	1.012	95304	173021	37069	89220	53174	72064	65135
	1.017	0	206771	18534	70135	82248	78652	52644
	1.022	0	240521	0	51050	111323	95333	60854
	1.026	0	237271	0	31965	140397	123417	69064
	1.031	0	198641	0	28105	148265	151501	77274
	1.035	0	162451	0	24245	171654	179585	88780
	1.04	0	146751	0	28898	195044	185506	100287
	1.045	0	131052	0	44457	196910	166581	100741
	1.049	0	115353	0	60016	183358	157915	101196
	1.054	0	99653	0	75576	169805	149249	84406
	1.058	0	102454	0	99096	156252	140583	67615
	1.063	0	134236	0	103350	153303	131916	56861
	1.068	0	171845	0	107605	119310	123250	46107
	1.072	0	168473	0	111860	85318	125665	35353
	1.077	0	165101	0	104261	62087	126766	32767
	1.081	552160	161729	0	96663	46565	107348	30181
	1.086	0	158357	0	89064	31043	87930	56496
	1.091	0	154985	0	65544	15522	68513	82810
	1.095	0	129031	0	51657	0	49095	97053
	1.1	0	95814	0	37770	0	29677	111295
	1.104	0	83088	0	23882	0	10259	125537
	1.109	0	70362	0	15922	0	0	139780
	1.114	225420	57636	0	19247	0	9185	154022
	1.118	0	44910	0	22572	0	22524	127707
	1.123	0	32184	0	41095	4589	35864	101393
	1.127	0	38346	0	59617	9178	49204	81114
	1.132	0	41550	0	78140	13767	62544	60836
	1.137	0	44754	0	109551	18356	75883	40557
	1.141	0	47959	0	140962	22945	89223	20279
	1.146	0	51163	0	149801	27534	84194	0
	1.15	0	54368	0	158640	32123	70854	17571
	1.155	219280	57572	5700	162183	27534	69517	35141
	1.16	0	45582	11400	179256	22945	68179	67729
	1.164	0	37985	17100	196328	18356	67721	100317
	1.169	288912	30388	22800	189709	21115	72088	132905
	1.173	0	23964	28500	183090	30232	76454	175578
	1.178	0	26612	34200	187756	39348	90004	218251
	1.183	0	34924	39899	192423	48465	107710	225783
	1.187	0	43235	34200	185973	62171	101411	245880
	1.192	0	59144	30828	152463	75877	95112	235942
	1.196	0	75053	27456	118953	89583	87054	226003
	1.201	0	90961	24085	94162	88594	69348	219928
	1.206	0	104525	20713	88583	74888	51642	193682
	1.21	0	99942	17342	83004	62139	44014	167436
	1.215	0	84033	13970	80273	53115	36386	170574
	1.219	0	68125	16299	86719	51671	40761	148582
	1.224	0	62824	13970	106694	50227	56870	141608
	1.229	0	57524	11642	126669	48784	73858	142008
	1.233	0	52224	9314	148730	58566	95670	142599
	1.238	0	61560	6985	132364	83141	117483	153275
	1.242	0	79971	4657	115999	105801	119139	169653
	1.247	722112	104043	2328	93938	121012	120795	162406
	1.252	0	128116	0	71878	121063	122451	167723
	1.256	0	130972	0	49817	121113	100639	173040
	1.261	0	133829	0	27756	121164	78827	163609
	1.265	0	136685	7668	5695	113458	66994	142208
	1.27	0	112612	15336	2848	88883	55160	129392
	1.275	0	88539	23004	0	84999	53405	105172
	1.279	0	64466	30672	0	84841	51649	111993
	1.284	385856	40393	38340	0	103287	60752	118815
	1.288	0	39795	46008	0	123318	81588	125636
	1.293	0	40354	53675	7975	143348	102425	139831
	1.298	0	40914	46008	15949	167257	103304	161943
	1.302	0	54938	38340	23924	199600	104183	166883
	1.307	0	68962	30672	40997	192475	105062	177526
	1.311	0	82986	25151	58071	185349	105941	149712
	1.316	437464	97010	19630	75144	156174	85104	121898
	1.321	0	85303	26543	92217	137429	73649	116405
	1.325	0	71279	33455	93342	123316	62194	110913
	1.33	0	57255	48035	94466	109202	60718	105420
	1.334	0	43231	67844	95591	95088	67075	108513
	1.339	0	29207	87652	78517	100708	94198	111607
	1.344	0	15183	103166	61444	106328	121321	133928
	1.348	0	1158	118680	44370	122974	159302	156249
	1.353	0	0	109327	27297	114006	180151	133928
	1.357	147600	0	99975	18198	95777	201001	111607
	1.362	0	4492	90623	9099	77548	225866	89285
	1.367	0	8985	78791	0	59319	235065	88279
	1.371	0	14608	66959	8584	54813	202732	87272
	1.376	0	20230	57274	24218	57870	170399	86265
	1.38	0	25853	56397	39852	60926	138066	94076
	1.385	0	31476	77153	55486	77581	111851	139489
	1.39	0	42467	97908	71121	107176	85636	184902
	1.394	0	44473	118663	86755	136770	51389	242615
	1.399	222688	46479	128694	109705	166365	24975	257700
	1.403	0	46224	161720	126621	168512	19327	272784
	1.408	0	57065	195947	129436	155535	16929	287868
	1.413	74140	67906	212556	132250	155739	24034	285317
	1.417	0	82889	210768	135065	155943	32772	263948
	1.422	0	87137	208980	142539	141086	47377	242578
	1.426	0	106485	207191	150012	126228	74740	196608
	1.431	0	139073	213379	142855	111371	102102	171953
	1.436	0	178789	173577	122014	124449	129464	147297
	1.44	0	196313	131375	111991	145089	150327	122642
	1.445	752176	213836	97981	101968	139367	157885	106804
	1.449	0	223076	73785	93669	133645	165443	94448
	1.454	0	237683	49590	76051	133120	161263	82091
	1.459	821376	231074	25395	58434	132595	139603	82035
	1.463	0	197984	10721	48132	142116	117942	81979
	1.468	0	152901	19042	48964	123213	96281	81923
	1.472	0	118913	28563	42261	104310	77870	81866
	1.477	0	90962	38084	52705	98588	57559	81810
	1.482	0	67153	47605	59703	92866	40315	73066
	1.486	0	43344	57126	71360	88700	28940	69300
	1.491	0	30143	71011	83016	84534	26305	65533
	1.495	0	30183	65855	116422	60276	23670	69182
	1.5	0	36219	60698	149828	50230	21035	72831
	1.505	0	42256	55542	195352	40184	26791	76480
	1.509	0	36219	63305	206582	30138	38248	80129
	1.514	0	30183	71069	219535	34982	43572	89579
	1.518	0	24146	86556	232488	39826	48896	89074
	1.523	0	18110	93315	245442	44670	54220	88568
	1.528	597884	12073	109594	214896	59560	59544	73232
	1.532	0	10067	130361	184350	74450	64867	57896
	1.537	597896	8061	172104	141859	89340	53410	42560
	1.541	0	12091	195198	135088	104230	41953	27224
	1.546	0	16121	218292	128317	89340	33562	14831
	1.551	0	20152	225938	121546	74450	25172	7416
	1.555	0	24182	245504	114775	72379	17911	0
	1.56	0	29719	265070	146557	70307	10651	0
	1.564	313488	38081	275660	178339	82968	3391	0
	1.569	230464	46442	244300	208959	114632	13387	0
	1.574	0	54804	211476	202433	154769	23383	4676
	1.578	0	63165	178652	195907	209795	41227	17227
	1.583	0	71527	153552	193677	264821	59070	29778
	1.587	0	79889	113342	191448	294211	77610	42329
	1.592	527872	85237	73133	155611	323601	96150	54881
	1.597	0	72845	55556	119775	323526	114690	89474
	1.601	0	60453	58953	98491	285442	115498	133122
	1.606	0	56814	69543	95780	230416	116306	175567
	1.61	0	69399	91981	104960	175389	102759	202261
	1.615	0	103339	114418	105546	125631	89212	228955
	1.62	1010912	137278	144410	106133	88690	70881	256717
	1.624	0	178900	193452	131577	53612	52550	284478
	1.629	0	231407	206205	161262	33266	34219	305680
	1.633	277568	283914	218957	171356	35121	38970	308773
	1.638	0	318914	231710	186443	45447	43722	300245
	1.643	0	332161	220768	204417	55772	71246	316017
	1.647	0	302700	209825	226688	68646	98771	352679
	1.652	0	283346	213963	248959	87944	129253	391458
	1.656	300928	251640	180000	256858	103516	167835	430238
	1.661	0	219934	164183	256276	132241	207658	422116
	1.666	0	188228	148365	273696	154574	228512	429503
	1.67	0	165276	132548	281130	176908	249365	458913
	1.675	0	137158	139089	254433	199241	248436	465951
	1.679	0	146005	145631	232841	218859	247507	437419
	1.684	0	134638	122013	216535	225629	261728	409514
	1.689	0	134534	117445	211473	271496	259750	389488
	1.693	371248	137848	112877	210653	291058	272765	438263
	1.698	0	141161	108309	205638	313815	287901	509968
	1.702	0	144475	122557	205616	336572	303037	553923
	1.707	0	158482	128910	217632	359329	311602	613917
	1.712	0	141270	135264	225309	358804	320168	684545
	1.716	0	134165	156697	222414	364703	310016	751743
	1.721	0	116886	178131	218781	296134	307965	803183
	1.725	725576	92771	207191	215148	244596	272200	773754
	1.73	0	77398	253254	195282	193058	232237	679102
	1.735	0	62025	261686	175416	148292	192275	598325
	1.739	477328	59629	254371	162865	103526	164400	486891
	1.744	0	72844	247056	143678	76943	136525	386922
	1.748	220640	86058	239740	143723	50359	106766	278126
	1.753	0	109936	232425	128725	61010	86252	187363
	1.758	0	137232	209857	113726	83679	89879	146138
	1.762	0	147045	153282	110948	127887	100337	140751
	1.767	0	156858	115523	108170	167859	110795	137388
	1.771	0	140716	90893	105391	207831	127569	154591
	1.776	108956	124573	66263	108484	261291	144344	154785
	1.781	0	108431	41633	83683	314750	160437	167064
	1.785	0	81135	17004	69736	382458	161236	159034
	1.79	0	53839	0	55788	414493	148705	138904
	1.794	0	35285	7360	52365	403450	136175	118773
	1.799	612928	16730	21299	54214	380564	133890	94595
	1.804	828640	11154	52797	56063	357677	118972	70418
	1.808	0	13329	94360	57912	307817	104054	55829
	1.813	402912	15505	135923	73708	257956	95268	33960
	1.817	0	23257	177486	89504	179598	89338	22247
	1.822	0	31010	219049	119121	127359	90073	16583
	1.827	0	38762	245893	127690	96660	92746	10920
	1.831	0	47436	259578	125716	79982	74929	7280
	1.836	0	58999	238143	123741	63305	70328	3640
	1.84	0	55056	196580	136982	60115	68155	0
	1.845	0	51113	159507	150222	56925	65982	22256
	1.85	0	47170	130271	172185	72406	67003	44513
	1.854	0	43228	101035	166506	82290	68024	66769
	1.859	0	39285	79158	171350	92174	74786	89025
	1.863	1052688	33499	63861	181467	92629	91793	117694
	1.868	0	21937	79601	191583	118749	95001	146363
	1.873	0	18127	118132	192263	144869	93354	175032
	1.877	0	20969	153054	192943	170988	91706	176846
	1.882	0	23811	172301	176177	192380	90058	178661
	1.886	286864	26653	191548	179614	212596	100077	180475
	1.891	0	29495	222894	188951	232812	92798	206293
	1.896	0	33259	254240	198287	269410	90523	234340
	1.9	0	39911	258630	207624	254679	106522	275496
	1.905	0	64334	237567	190189	239948	124949	316652
	1.909	0	75454	210254	183441	232313	143376	354776
	1.914	0	86574	190779	185415	227001	161802	392900
	1.919	0	101779	171303	182604	215451	167281	435417
	1.923	0	116983	127631	167996	203902	182378	456163
	1.928	0	132187	97634	161232	169017	187465	453213
	1.932	0	156718	115736	154469	159798	176858	439775
	1.937	0	152508	146565	181021	150578	169375	439921
	1.942	0	154950	184689	186200	127165	167593	449161
	1.946	0	157392	222814	204132	99121	165812	473082
	1.951	0	151666	260938	212488	77742	168992	488219
	1.955	0	145939	319748	226743	56363	172171	474887
	1.96	0	140213	351207	225308	46651	180356	476608
	1.964	311440	115833	313424	223873	36939	205794	480479
	1.969	0	95619	275641	208772	27228	233291	457179
	1.974	443872	83337	234006	204358	24613	249386	420923
	1.978	672320	74681	192370	174437	27747	277941	362378
	1.983	0	74098	150735	152496	30882	290230	308226
	1.987	0	73515	91925	130554	34017	302520	280310
	1.992	0	72932	46790	116457	47946	314809	252394
	1.997	0	81675	46130	128150	80920	294182	199214
	2.001	0	109238	50236	130207	116199	266054	159619
	2.006	0	165230	56268	132265	151477	243627	131516
	2.01	314848	258628	82622	147075	176970	207096	103944
	2.015	347616	462745	119723	161885	202463	181672	76372
	2.02	0	815623	178431	176695	248730	157393	48800
	2.024	0	1397471	261296	215639	278652	134857	22323
	2.029	0	2120149	456446	241544	346151	143998	26693
	2.033	0	3059305	845867	327684	520812	290485	63942
	2.038	274988	4161485	1607323	604287	1064517	652981	218959
	2.043	0	5475839	2567188	1231724	2155897	1571668	809685
	2.047	95032	7000161	3964963	2292306	3858812	3296370	2157707
	2.052	0	8787309	5639391	3875107	6526552	6068494	4875596
	2.056	1753472	10594600	7925344	6226130	10088700	9930262	9076523
	2.061	0	12825600	10509800	9527052	14627000	15129100	14959400
	2.066	0	15225600	13529300	13442700	20104500	21467800	22657700
	2.07	421616	17930600	16514000	18013800	26275200	29310900	32092100
	2.075	590112	21108600	19820000	22995900	32674900	38378400	42728400
	2.079	983448	24507800	23244000	28375800	39426100	47611000	54267800
	2.084	987856	28307700	27172600	33790600	45597300	56362100	65844200
	2.089	624248	32554000	30973500	38882900	51612000	64954100	76435100
	2.093	2857552	36629600	35182600	43842700	57023100	72969600	86115100
	2.098	7319808	41023500	39276800	49077700	62148300	80163000	94445900
	2.102	7138896	45469200	44113400	54019900	67047500	86078000	101482000
	2.107	5590240	49614800	49661300	59073100	72066800	90188400	108375000
	2.112	9220088	53415600	55231300	64343700	77527400	94658000	113968000
	2.116	9218656	56206800	60992200	70461800	84017300	100419000	118464000
	2.121	9390176	58449900	66894500	77329900	91057700	106307000	124346000
	2.125	12810100	60383600	72864700	83967900	98963400	112409000	130137000
	2.13	17157800	61294100	78906300	91333400	108316000	119608000	137134000
	2.135	19346800	61065300	84140600	99238600	117852000	127950000	144952000
	2.139	17595800	59601600	88492300	106995000	128184000	137980000	151764000
	2.144	13614000	57267500	92490600	114232000	137714000	148316000	160299000
	2.148	17024600	54495300	95379100	120047000	146250000	156984000	169809000
	2.153	16791100	50713500	97202600	124733000	154358000	165473000	177476000
	2.158	16539400	45957700	97404600	128978000	161935000	173538000	186144000
	2.162	8904064	40670500	96545000	130728000	166533000	181150000	192881000
	2.167	9254464	35462100	94478800	130700000	170145000	186414000	198316000
	2.171	8038864	30632300	90622400	129070000	170244000	189836000	203152000
	2.176	9594176	26177500	85688400	125542000	168550000	190164000	205388000
	2.181	6487328	22001100	79526300	120743000	164954000	189382000	205035000
	2.185	5866496	18486600	73016100	114588000	158607000	186385000	204249000
	2.19	2909136	15681900	66109600	106509000	149280000	181307000	200198000
	2.194	3381728	13686700	58606600	97670400	138493000	172474000	195171000
	2.199	4475296	12174100	51400400	88305000	125433000	162778000	188438000
	2.204	7037312	10976300	44967000	78485000	113120000	150988000	179863000
	2.208	4195760	9963764	38721400	69129300	100423000	138647000	169014000
	2.213	6191120	9227764	33512900	60551400	88041400	125345000	157709000
	2.217	7016640	8493788	28867900	52187400	76218400	111512000	144414000
	2.222	6274432	7897589	25080900	45111300	65600900	97826200	130397000
	2.227	8141616	7198401	22141800	38984800	56562300	85461800	115590000
	2.231	9638752	6392242	19547600	33539200	49184000	73791800	100734000
	2.236	7454784	5674250	17390100	29169100	42281000	63404800	86483400
	2.24	4331524	5018613	15622200	25400200	36553800	54215800	74069000
	2.245	3062892	4398150	14063000	21664400	31468800	46418400	62511700
	2.25	1480592	3921511	12342200	18886200	27436300	40010300	52704700
	2.254	2354672	3447351	10858100	16299300	24333800	34456800	44653600
	2.259	2272752	3088392	9469565	14158300	21528100	29942400	38218000
	2.263	2561004	2816490	8242891	12480400	19013800	25844600	33007900
	2.268	1937856	2507196	7138131	10869500	16950800	22381400	28774200
	2.273	247000	2191899	6268968	9331726	14978700	19408600	25187800
	2.277	500272	1885274	5382547	8112148	13435000	16715300	22338400
	2.282	1033304	1638829	4782877	6854436	12022200	14298400	19776900
	2.286	0	1439672	4077901	5940631	10531100	12187300	17574900
	2.291	0	1239628	3459381	5206272	9373923	10268500	15597700
	2.296	479784	1056452	2928680	4387342	8401210	8856464	13963600
	2.3	543272	933635	2465052	3748345	7417897	7759093	12616200
	2.305	621920	845346	2030540	3361552	6712658	6920672	11450800
	2.309	270476	799124	1691102	3150903	6015400	6291800	10313800
	2.314	678472	735764	1464633	3075429	5448808	5785591	9433276
	2.319	405648	655085	1406915	2865088	4986542	5528311	8527088
	2.323	321952	637241	1410908	2631939	4456144	5374447	7706491
	2.328	0	668072	1444716	2587611	3952300	5226124	7006255
	2.332	1466096	710485	1537496	2552266	3604992	5129682	6340623
	2.337	63216	771059	1588524	2467996	3278204	5132912	5799784
	2.342	0	836130	1651981	2338671	3007281	5030241	5339069
	2.346	0	913654	1641112	2149248	2748408	5078138	4951564
	2.351	127116	1003835	1554994	2024505	2530743	5092099	4743596
	2.355	0	993271	1395272	1916797	2440546	4994126	4562148
	2.36	0	952646	1275157	1751939	2400112	4875474	4352697
	2.365	708620	918362	1114788	1546928	2335789	4652464	4152604
	2.369	466824	894603	1018801	1353407	2229596	4350760	3870526
	2.374	1371612	839328	957815	1196828	2156506	4160176	3609238
	2.378	598576	782015	947552	1104596	2082166	3836975	3342892
	2.383	0	686843	995823	1023622	1970549	3450099	3062631
	2.388	0	656042	1103812	951634	1799963	3213746	2886673
	2.392	0	642026	1223379	880305	1699211	3038944	2642392
	2.397	0	615252	1343338	886421	1630839	2925889	2499529
	2.401	0	570065	1401851	906052	1617267	2826758	2437874
	2.406	0	536368	1416930	925428	1558435	2661039	2418866
	2.411	0	547622	1413280	942960	1483327	2554659	2454164
	2.415	459312	643866	1385022	953325	1491719	2510777	2546620
	2.42	0	723162	1363843	968933	1473567	2405982	2523490
	2.424	0	763316	1241805	1031905	1376708	2179049	2635475
	2.429	0	825414	1133508	1024257	1337789	1989421	2621128
	2.434	530992	893642	1084232	1023269	1330816	1790855	2569891
	2.438	0	990011	1074227	1012801	1319563	1668743	2494984
	2.443	0	998516	1066520	989553	1326745	1536759	2365584
	2.447	0	914592	1048233	972382	1285178	1403313	2219068
	2.452	0	859406	991336	963488	1292576	1286006	2109760
	2.457	0	832698	979848	883443	1348245	1246931	1932894
	2.461	1362184	738297	921581	848858	1291772	1188032	1809585
	2.466	458896	644773	827417	817381	1159457	1174929	1733154
	2.47	0	512069	699058	775281	1074322	1148924	1718077
	2.475	1039708	430436	563452	744485	1007665	1116805	1687415
	2.48	0	382677	430565	738642	967587	1089907	1664402
	2.484	0	298617	355693	748913	925989	1069840	1648240
	2.489	480464	233572	297660	826296	851828	1046390	1608495
	2.493	0	232848	276990	892350	859672	1052771	1553996
	2.498	0	233003	269822	935850	892153	1050955	1491462
	2.503	326192	264912	282652	970671	897885	1066277	1354356
	2.507	0	300306	306244	985999	895477	1091247	1263755
	2.512	0	350812	349169	964063	872977	1091808	1141882
	2.516	443612	448391	333715	903514	852318	1090776	1040616
	2.521	571264	516991	339387	803447	866459	1099394	982609
	2.526	166720	546597	348922	704705	823781	1099233	992565
	2.53	0	580346	376184	632762	817215	1111145	1002127
	2.535	0	601352	403445	582462	814666	1105892	1028178
	2.539	0	593977	448407	560056	798829	1095419	1054813
	2.544	159204	579785	478809	534741	785634	1110861	1133255
	2.549	0	510337	511750	532071	749550	1140870	1145078
	2.553	190600	441807	511903	555104	697704	1155129	1177602
	2.558	0	417109	504329	572089	694281	1134921	1151218
	2.562	0	384127	460615	576612	652439	1087771	1156088
	2.567	111688	345054	430211	571504	602009	1010810	1168690
	2.572	0	323741	360433	557160	597906	944064	1146703
	2.576	0	301258	300278	622463	600631	875483	1070516
	2.581	0	291955	265074	669933	630130	780476	1087943
	2.585	0	291699	232991	709644	654716	693891	1089279
	2.59	468448	248685	215810	744079	634682	675116	1129853
	2.595	235664	209812	230868	761786	660206	682935	1107536
	2.599	0	179247	239394	793768	696850	702442	1080428
	2.604	0	148682	278321	809363	670504	724322	1108732
	2.608	0	129139	318582	701874	656164	727928	1147456
	2.613	647728	120636	386907	614561	633691	735576	1150452
	2.618	0	112133	492439	526789	628273	770083	1140824
	2.622	476640	118708	580341	465470	670550	757960	1098807
	2.627	0	139597	656869	444497	676554	716260	1091335
	2.631	0	160487	708273	417147	692552	690408	1119028
	2.636	0	203033	745277	422711	745300	672160	1083604
	2.641	0	219881	772578	496051	790696	656057	1070167
	2.645	0	236730	737965	568196	828540	656872	1030173
	2.65	0	267044	651891	644347	850139	657530	981783
	2.654	0	298137	580184	692010	839874	657159	962257
	2.659	0	300603	501145	693880	822985	682014	988346
	2.664	0	319779	438709	689977	808173	720501	985384
	2.668	825920	306428	373276	659306	777378	742966	997522
	2.673	0	330029	317884	616169	750523	820145	995724
	2.677	1064832	356936	281611	590948	742347	886426	996546
	2.682	0	380427	278638	578526	718678	901342	1024677
	2.687	0	449998	275694	580204	725029	913690	1018119
	2.691	0	533884	274758	604779	748431	906638	934372
	2.696	0	591249	275566	653886	770273	892047	837658
	2.7	265704	671435	306772	691899	801475	891961	765990
	2.705	308032	709269	340261	736145	814273	814201	717053
	2.71	607440	764541	394683	764714	836835	753306	704632
	2.714	679104	796232	421305	747165	894509	729537	701967
	2.719	0	763322	420092	723870	900384	706666	719201
	2.723	609224	747893	441232	709024	880177	714244	762064
	2.728	0	751749	462373	696405	816884	737920	824207
	2.733	560320	736506	474824	717864	762917	755605	875684
	2.737	67312	742439	506874	746825	728999	850568	915173
	2.742	0	706063	523394	763783	640199	917334	921790
	2.746	0	676878	578868	817135	532440	982828	884744
	2.751	0	650381	654372	896808	466857	1066686	833946
	2.756	394448	601049	695174	973407	446314	1106603	782039
	2.76	0	525865	735976	981726	458348	1105686	725418
	2.765	0	442242	724706	972791	455599	1106011	678497
	2.769	0	368266	658756	948855	442889	1030706	629397
	2.774	0	322695	587525	908700	503460	964668	605551
	2.779	0	279826	486014	881867	580858	889408	605580
	2.783	0	251324	396196	803184	649114	790137	661072
	2.788	0	216050	323729	705304	678698	747675	755292
	2.792	120292	197152	252405	655507	732979	718575	875034
	2.797	0	223925	250955	598286	828351	671504	1001535
	2.802	0	244252	279264	575963	928385	662193	1113373
	2.806	0	248414	328717	551456	949375	658514	1205639
	2.811	0	256216	381442	475432	957478	651821	1314628
	2.815	0	268048	410780	439119	952749	657070	1403163
	2.82	0	292007	440117	424126	983149	636936	1470297
	2.825	259552	315966	467167	407052	981654	604105	1505557
	2.829	0	287313	446779	407607	929738	586037	1524209
	2.834	431584	253081	422280	354885	848225	558074	1553216
	2.838	0	242085	373779	339941	859627	530111	1578120
	2.843	0	231088	336927	365984	864880	518025	1566347
	2.848	717340	220092	315967	370813	881734	529538	1465994
	2.852	0	223440	306717	366536	872092	529249	1343764
	2.857	0	242591	302766	368043	861317	593253	1216274
	2.861	0	303986	308822	343358	848942	669366	1070090
	2.866	0	363494	341172	350500	864200	754216	923597
	2.871	0	410415	385524	363710	786815	856447	813358
	2.875	0	473754	424888	357377	727352	970078	718365
	2.88	610864	543631	474088	369441	676087	1063884	698280
	2.884	0	584819	499864	377224	629587	1128826	664364
	2.889	357996	594402	517334	377203	593333	1101146	636725
	2.894	0	566574	549047	402844	592965	1046760	646310
	2.898	0	545796	537587	415081	586620	980492	672772
	2.903	0	509842	526127	397470	634072	895436	646053
	2.907	0	448969	505665	411916	643764	766004	629717
	2.912	0	375020	465990	410784	648166	625663	593513
	2.917	0	316308	443213	432315	666557	533269	604478
	2.921	0	273400	436316	455226	671951	502531	632534
	2.926	410848	238611	399351	463587	646780	495208	639235
	2.93	0	205096	373980	486504	628005	485290	634212
	2.935	387632	189226	362061	488134	586139	477569	663860
	2.94	0	173938	360480	459292	570773	511228	703173
	2.944	717384	189784	389621	438240	580655	548268	758090
	2.949	0	203842	408389	409247	560347	565806	759994
	2.953	0	217900	414508	397778	551121	574451	742434
	2.958	0	246651	441620	388810	536188	599582	708647
	2.963	0	258296	484593	420159	542897	647962	672077
	2.967	0	260976	504513	480880	545645	690564	646929
	2.972	125752	271574	520949	549332	562564	701973	584925
	2.976	0	257127	483361	632972	534154	728483	519237
	2.981	0	264885	450958	682167	531622	751844	496943
	2.986	635432	272643	412246	710212	529090	746955	498743
	2.99	0	277919	382262	754801	553750	704579	532691
	2.995	0	312493	342063	715140	528424	658870	563560
	2.999	0	369369	307617	691586	524283	613700	571890
	3.004	48200	426245	278229	663270	497770	596071	606058
	3.009	0	459429	271388	604579	466341	554896	657314
	3.013	0	449988	286849	571498	436486	532484	685772
	3.018	376976	440548	305973	533191	435904	540765	692085
	3.022	0	431120	320993	474125	414476	561586	685077
	3.027	0	425634	334116	448685	432925	552653	671121
	3.032	0	388136	351087	398728	439826	557808	646781
	3.036	0	350638	358710	364600	455931	563866	605006
	3.041	0	350594	368100	355331	507924	607655	551940
	3.045	0	371862	342728	357180	584838	660983	527316
	3.05	357584	393130	327452	369563	607060	713626	503895
	3.055	518016	404350	302029	383380	639703	771958	485717
	3.059	160832	368942	294492	385945	644815	867950	475665
	3.064	0	349799	297743	423884	648217	956380	493084
	3.068	0	330656	309660	432173	644881	1039001	561802
	3.073	0	302354	331476	438575	613946	1076966	594364
	3.078	166032	274053	369891	454019	525468	1082063	600198
	3.082	0	245751	407450	475111	458559	1073152	645621
	3.087	349664	221849	453708	502166	409847	1041579	691884
	3.091	1155908	240353	473537	546909	391204	978351	773711
	3.096	0	253849	486631	557940	397407	913383	847417
	3.101	0	267345	484143	588008	428175	821086	860066
	3.105	0	259226	478992	592839	475491	751117	903355
	3.11	0	259083	469090	546230	543120	677618	957319
	3.114	115100	258939	455593	488325	646056	606179	961017
	3.119	0	261796	433622	430421	712599	547069	956309
	3.124	0	239190	448502	366068	746537	509410	884688
	3.128	0	220210	463485	280551	746636	455175	795500
	3.133	0	211059	490512	197937	719431	409689	724745
	3.137	442240	226258	505675	132777	695006	398627	652248
	3.142	0	238568	524938	115296	659809	416014	583156
	3.147	0	250879	527854	103462	575303	429569	517300
	3.151	260928	263189	530351	101671	508993	442891	450332
	3.156	253416	268505	486914	103104	458986	463936	433406
	3.16	0	303254	422150	132449	411047	508131	430898
	3.165	0	329792	357385	155987	361190	566028	461157
	3.17	0	342553	301418	179525	297521	586909	514530
	3.174	0	337167	225111	197973	263359	584290	546038
	3.179	533696	331780	167649	246310	233446	608112	589828
	3.183	0	331873	127206	274563	213370	623279	639665
	3.188	0	348454	122732	314043	202977	609749	671637
	3.193	74140	325934	140165	368723	233104	579243	721695
	3.197	0	290354	164011	426307	283300	544414	718529
	3.202	0	261662	206201	544666	347572	499281	677331
	3.206	0	272459	265243	624007	421309	492361	688831
	3.211	0	283255	324397	643570	516772	457424	711243
	3.216	0	292420	360942	680978	592562	435155	726258
	3.22	0	319060	368807	708436	671058	449747	749809
	3.225	0	351309	403330	723763	698371	489809	751120
	3.229	377392	411326	425026	740550	717111	542530	762329
	3.234	330560	471343	410035	635784	724258	613709	776887
	3.239	486608	491566	397484	558728	703155	659045	738969
	3.243	0	511789	398795	519183	672485	715366	689845
	3.248	0	525977	411411	464032	659027	802887	658488
	3.252	0	505212	454928	408937	612660	837576	599391
	3.257	963404	472796	445504	332501	577550	860411	530520
	3.262	0	413880	442495	260411	572836	862247	471276
	3.266	0	381933	457829	249097	573918	834020	432048
	3.271	58440	350292	468283	243529	547635	813923	395326
	3.275	0	319922	432385	233282	526655	780418	353489
	3.28	497544	284599	396486	242641	490925	693430	292209
	3.284	0	269096	339079	273395	474156	636881	251932
	3.289	0	269303	288068	341785	490582	591872	225585
	3.294	95304	273534	237058	425919	445141	557362	206029
	3.298	782768	237715	186048	515673	399700	547352	171225
	3.303	0	222777	137477	593937	386543	492761	174202
	3.307	0	207070	124852	658690	365490	449739	201276
	3.312	0	212431	112227	699840	355529	467298	239417
	3.317	0	213107	94946	681695	375254	514712	277557
	3.321	0	213783	91543	631112	350409	512989	333863
	3.326	0	247508	88140	560204	356553	518223	393933
	3.33	326720	293586	97086	483101	375765	542637	482504
	3.335	482512	324024	129868	411743	394977	639782	556259
	3.34	1283456	352189	157551	350951	423134	736928	606998
	3.344	0	352497	197738	307512	443861	775392	642804
	3.349	739872	355147	248198	315393	410176	766900	682263
	3.353	0	369228	304488	338796	418900	792454	685390
	3.358	0	329509	360777	330935	436496	805181	706825
	3.363	0	285504	392368	318605	427953	779550	686505
	3.367	0	262784	381167	321495	419410	686811	620188
	3.372	0	296787	395308	324386	403356	612606	571935
	3.376	0	344718	384441	336453	405731	549811	547182
	3.381	1164240	412846	373574	319010	432539	498056	527050
	3.386	0	458115	361756	296727	446592	446300	525084
	3.39	0	530282	368394	317938	471166	408553	466061
	3.395	0	632689	387382	344194	517379	399310	461941
	3.399	0	708167	455204	340009	581204	425595	495050
	3.404	0	679764	455079	335823	651694	468377	493272
	3.409	0	651362	467459	297576	702330	514154	479138
	3.413	98032	613445	489638	289039	754814	571096	444800
	3.418	957632	586958	500041	276550	784292	628038	410462
	3.422	558976	560471	477338	237149	761497	700341	408823
	3.427	0	479357	454636	197748	723481	753996	366978
	3.432	0	411708	387785	179314	663033	790317	325133
	3.436	0	399677	360498	183089	589316	770427	310275
	3.441	0	387645	333211	205256	518989	750310	294600
	3.445	0	334052	309268	197512	466580	720297	300665
	3.45	0	280459	294984	207960	421816	692124	316451
	3.455	0	226865	294319	231864	400002	607723	357412
	3.459	0	214715	293654	255769	382920	548548	376704
	3.464	0	202565	286769	279041	357869	516285	411000
	3.468	0	171013	279884	289188	338352	472812	444429
	3.473	0	139461	273000	300279	354699	464166	473469
	3.478	0	148144	243619	326325	358950	453317	482885
	3.482	0	156826	218738	332015	367329	438786	472862
	3.487	593088	175434	207614	352182	388681	456983	418853
	3.491	0	165999	196489	386992	427904	443376	398611
	3.496	0	165501	213700	421102	479919	399972	348362
	3.501	1113472	191892	230911	414833	536769	388955	308988
	3.505	0	232402	248122	408564	517575	315005	272734
	3.51	0	254203	269058	402295	481412	252642	273159
	3.514	0	276004	276517	401194	449114	192120	289172
	3.519	812928	279850	261048	380439	427403	131597	338804
	3.524	0	299700	245578	330395	385015	86976	378389
	3.528	959004	318656	214414	260668	342626	75330	432977
	3.533	0	326880	183251	248122	297905	63683	465129
	3.537	517600	323568	152087	242269	295117	86346	553361
	3.542	2158024	329609	118591	241897	295840	111361	617365
	3.547	119880	337032	94646	244864	323157	148808	681874
	3.551	0	383864	75606	264404	316678	205502	710403
	3.556	237984	430695	87962	309557	318462	272023	741267
	3.56	0	452503	115371	400884	352821	313822	777874
	3.565	845040	473875	142781	448937	390543	366940	830282
	3.57	0	495939	177035	484783	435320	424239	800991
	3.574	0	518003	219249	536652	496397	463069	749893
	3.579	882544	537305	257332	588520	504287	477033	680175
	3.583	0	491951	300713	613951	531724	455601	665449
	3.588	0	454043	281303	617443	542954	417539	652515
	3.593	862784	433115	247479	563550	498676	381638	628093
	3.597	0	402989	225656	518546	459553	354797	590860
	3.602	0	366508	190145	488088	406320	319593	586828
	3.606	0	336829	166521	409143	348154	328150	591629
	3.611	1152604	312073	144963	330199	318041	349139	618662
	3.616	0	320593	123405	260650	292112	383183	587534
	3.62	0	339670	140924	251143	276753	448727	556407
	3.625	0	358748	165650	263696	283170	539579	536251
	3.629	0	388259	180247	284747	286900	594052	525561
	3.634	383120	413299	207181	286552	297684	677669	494922
	3.639	0	439496	232445	315341	303026	700796	484821
	3.643	1351136	487507	257710	353117	339043	723922	462537
	3.648	91208	535518	316790	415253	408076	777471	455119
	3.652	0	548483	360505	379246	491521	778598	457127
	3.657	172864	589828	404221	347660	574273	738372	448678
	3.662	0	624015	443176	326608	651052	702904	416742
	3.666	210400	656414	479816	315769	748201	633942	440698
	3.671	990160	687766	489988	304931	837654	589264	476168
	3.675	963940	664867	500160	289549	864146	555445	516685
	3.68	100080	650512	448044	243683	819326	470431	579201
	3.685	621120	646355	405436	262991	751171	421671	622867
	3.689	1551472	594499	364029	282299	697396	395003	671760
	3.694	0	529779	318220	280539	648289	407534	740017
	3.698	1131072	479573	271558	281697	558441	425640	721640
	3.703	210400	416126	235290	282854	484891	447720	695612
	3.708	303936	386302	201741	288238	439404	464362	656090
	3.712	0	356057	200384	305897	450443	522043	597572
	3.717	0	343655	210411	305102	479911	576589	555449
	3.721	1425176	341508	227113	323447	477681	663798	556000
	3.726	222416	362736	251177	353506	474972	696952	587294
	3.731	0	385201	261921	389522	492633	731406	656144
	3.735	50248	418973	295634	446066	490263	765860	664944
	3.74	0	447837	333686	489587	529472	778615	698261
	3.744	0	466055	358960	525165	539760	753572	763613
	3.749	0	462043	369016	556787	548933	724221	829494
	3.754	375616	483460	362122	550130	597127	649693	820880
	3.758	0	503870	353664	542600	623304	605404	792967
	3.763	482524	518734	366950	537998	661268	550953	773542
	3.767	0	514976	346007	498392	712372	497396	808988
	3.772	886640	506853	308233	445387	706660	468173	820380
	3.777	1334352	494745	281289	399823	688560	476609	800166
	3.781	1154812	492544	243320	353120	653905	473991	772082
	3.786	0	466045	225020	336347	592986	468979	764968
	3.79	1293696	437180	213843	317781	561763	457767	711384
	3.795	0	420135	198801	263818	506965	458373	665962
	3.8	398144	434410	213839	219306	470248	457193	611143
	3.804	357856	470644	238653	201672	430713	450116	562807
	3.809	0	519209	295070	198166	430342	418941	517980
	3.813	0	597360	376214	209686	435507	392687	459427
	3.818	0	684319	436170	216906	498923	373379	419879
	3.823	720064	748642	482593	227546	560136	376659	429030
	3.827	0	775150	507665	274543	641404	392595	437301
	3.832	0	773521	506805	333903	698006	409425	437705
	3.836	0	750507	505945	376120	780682	442001	441804
	3.841	377792	708204	450306	390080	843137	489209	436881
	3.846	404688	620647	371277	410288	938335	553505	451236
	3.85	0	522901	302843	415729	916402	621165	456639
	3.855	0	463220	257461	419405	871402	669760	450581
	3.859	0	437204	235158	410806	810811	708960	442021
	3.864	939344	407750	244677	387823	764082	748160	465587
	3.869	0	389694	259007	390138	713196	764884	489153
	3.873	0	385102	281000	451268	644090	804057	522277
	3.878	416576	388564	314688	477164	533316	827496	592616
	3.882	448392	401340	363358	502327	503007	857302	663105
	3.887	0	383546	381730	525224	505559	855276	708325
	3.892	0	360144	401594	561998	519434	845516	741648
	3.896	0	364675	389376	604498	513450	835757	727470
	3.901	0	340916	379581	635095	504123	819501	720035
	3.905	0	317158	383526	588431	508449	739498	706390
	3.91	274312	322088	401999	602907	525403	654835	606780
	3.915	0	353243	390503	626390	527607	568823	501114
	3.919	294784	395789	427285	651972	495087	513179	431805
	3.924	0	423956	439736	635574	460083	450567	356511
	3.928	733744	428095	466402	620496	431470	403861	322590
	3.933	0	461685	476819	576269	419362	359774	285452
	3.938	402240	498078	487236	552503	409869	335610	265018
	3.942	0	497119	468601	449272	389624	339961	302900
	3.947	125340	451500	464949	370948	353349	327740	352910
	3.951	269800	413597	395042	302100	327874	340787	392376
	3.956	0	387151	362075	270885	298392	371395	463304
	3.961	0	366651	342096	239671	275101	382570	498988
	3.965	509824	330863	348636	239936	227507	416499	545495
	3.97	288224	304180	366173	252314	181818	486401	573753
	3.974	154016	309094	417848	336927	149560	523348	593523
	3.979	0	334172	482109	371724	132906	584588	614943
	3.984	729776	333651	579497	387571	122026	595293	631396
	3.988	0	354166	633033	383382	137393	596770	627819
	3.993	0	397696	651993	393154	176339	590723	670366
	3.997	654536	459995	646317	398634	216988	552013	673950
	4.002	1626288	505910	647054	413553	271381	474739	687290
	4.007	0	538242	620057	417425	320911	412135	691392
	4.011	0	559323	585295	446206	400354	337198	677524
	4.016	0	597810	571951	486338	498017	287529	662125
	4.02	734448	627063	592506	573785	569033	248817	659516
	4.025	0	629078	633659	644701	606524	232949	601802
	4.03	506144	605074	675143	713262	682831	248229	575910
	4.034	476640	585551	688223	762948	758731	290895	550017
	4.039	806112	553811	717838	758685	839648	351914	520316
	4.043	0	548041	737064	754423	887479	438871	513827
	4.048	0	559752	713454	762325	924481	537522	517152
	4.053	1710128	534800	666565	706545	952439	635626	500314
	4.057	0	507408	631357	641940	976712	717994	518385
	4.062	1271424	521984	596356	599077	940026	789002	533462
	4.066	1318640	547385	569166	602384	893125	874811	558511
	4.071	55708	593061	521748	629085	853837	910895	576682
	4.076	0	616993	492591	701636	790979	944012	581298
	4.08	562392	612223	497493	744229	715623	959497	586001
	4.085	567168	626851	527272	833923	668606	949517	600596
	4.089	1773448	691606	590198	970600	669315	949013	609908
	4.094	840376	715313	668405	1085519	740756	955481	620131
	4.099	734576	739361	777442	1161235	783461	919443	629304
	4.103	493168	803366	905861	1246188	817986	931752	667007
	4.108	1157552	864053	1042294	1303012	891877	906041	731208
	4.112	629568	963766	1166032	1400434	964600	898605	784942
	4.117	717520	1066433	1271872	1465448	1016027	909330	851066
	4.122	794496	1119990	1314607	1465849	1041566	950823	984901
	4.126	0	1190175	1353765	1450333	1022156	993789	1107640
	4.131	0	1250012	1341979	1420245	1038734	1051848	1212645
	4.135	0	1261392	1306974	1404718	1068484	1102505	1339709
	4.14	796016	1327664	1229974	1321314	1087947	1165116	1438051
	4.145	1335424	1373991	1160218	1188550	1118312	1233562	1552088
	4.149	1612232	1461073	1071712	1083739	1130606	1347360	1620036
	4.154	3297000	1591737	963254	1016472	1110283	1387071	1542589
	4.158	1022528	1721950	847761	954505	1092691	1413471	1516525
	4.163	2446016	1839845	829058	912405	1068984	1455648	1511283
	4.168	825096	1922215	829815	895828	1018752	1548106	1429691
	4.172	0	1963905	868360	942335	1002772	1640512	1320239
	4.177	2998336	1989843	906208	1036458	967945	1687870	1222651
	4.181	1654272	1940422	986056	1097163	1025115	1681636	1171005
	4.186	2254848	1869764	1141462	1178882	1128410	1717801	1230022
	4.191	49564	1789638	1335844	1281930	1272518	1771700	1217624
	4.195	663408	1752549	1389852	1440743	1486981	1785462	1177580
	4.2	769244	1772759	1469337	1557055	1741777	1658364	1220986
	4.204	1939808	1780823	1525020	1661517	1939476	1548161	1298847
	4.209	607164	1796423	1564830	1780671	2173842	1483040	1353023
	4.214	1118912	1884540	1610014	1914071	2318904	1459860	1390465
	4.218	3115512	1900159	1620778	2009407	2425973	1438467	1435789
	4.223	2290616	1935663	1663925	2124870	2463455	1421576	1545363
	4.227	1558828	1917049	1766270	2132680	2361424	1418349	1689497
	4.232	950144	1858696	1829639	2122526	2234243	1483749	1760575
	4.237	1292180	1787018	1891127	2100280	2144526	1549934	1847210
	4.241	1720192	1716196	1981665	2014144	2031944	1593762	1892026
	4.246	3147248	1641516	2028364	1915786	1919675	1565620	1973768
	4.25	2263896	1629048	2046834	1833391	1843449	1515802	1944240
	4.255	4076764	1579674	1898803	1683783	1833886	1413943	1848306
	4.26	1195488	1550385	1799457	1575743	1934207	1368731	1742696
	4.264	2125416	1529053	1718008	1492984	2017309	1379607	1695839
	4.269	0	1550589	1688151	1441816	2098093	1346026	1637374
	4.273	1227584	1570714	1621270	1433368	2176638	1312984	1674455
	4.278	1674032	1491213	1562494	1439070	2270396	1324856	1672153
	4.283	86428	1417713	1550531	1449881	2340309	1359393	1735209
	4.287	2626416	1377592	1652022	1509648	2304110	1490183	1822040
	4.292	684040	1322990	1676846	1606852	2198111	1561888	1918202
	4.296	891868	1321180	1709933	1688546	2099283	1565159	1967073
	4.301	245640	1262805	1666514	1744976	1949774	1618493	2003995
	4.306	1091996	1248098	1648865	1768744	1802412	1714481	1963007
	4.31	982104	1317681	1659058	1819297	1651136	1792163	1891497
	4.315	478428	1406630	1661935	1813170	1531301	1903355	1833676
	4.319	1380080	1488470	1621477	1799365	1493207	1889370	1781074
	4.324	1361664	1576243	1606819	1722952	1430814	1893140	1725013
	4.329	340528	1587762	1535360	1617527	1392192	1955062	1657064
	4.333	852528	1693947	1476068	1503043	1364177	1980156	1591222
	4.338	1804144	1765633	1393828	1392624	1377448	1931584	1538920
	4.342	363052	1834659	1316008	1241825	1422099	1873065	1568431
	4.347	805148	1843901	1247958	1149963	1430661	1733376	1595807
	4.352	0	1848977	1262436	1037130	1443160	1682329	1591957
	4.356	2229088	1873435	1327681	967201	1526573	1636157	1522904
	4.361	305296	1907419	1452228	936753	1564882	1494196	1490459
	4.365	2216096	1806276	1631134	969154	1663845	1387922	1444871
	4.37	2641660	1655682	1838873	1015000	1663804	1326074	1401402
	4.375	1451760	1504245	2003492	1120759	1603336	1297331	1267554
	4.379	4858728	1386986	2085582	1217866	1503952	1333877	1107116
	4.384	1253520	1254532	2075661	1332052	1370729	1314830	1018926
	4.388	456848	1116997	1970954	1428771	1197630	1263105	962549
	4.393	3438080	1003208	1832210	1536456	1058776	1294064	908352
	4.398	337116	958959	1628764	1527369	883230	1289725	861573
	4.402	732400	933865	1383625	1495967	769224	1259348	821338
	4.407	401696	854461	1127303	1378159	735931	1222074	839647
	4.411	0	771730	928117	1221310	774542	1124745	863181
	4.416	923520	711399	735483	1035879	829730	1057048	815818
	4.421	1665152	636213	599382	860985	903872	998548	790732
	4.425	0	568948	479715	669417	968272	903837	746514
	4.43	329184	506174	385337	545518	1022807	847738	710784
	4.434	281136	464846	325641	445729	1064681	809774	661209
	4.439	129168	464255	317604	371534	1018709	765364	598495
	4.444	0	447299	303588	341437	928346	750071	555766
	4.448	0	417506	341267	350596	853135	721762	523189
	4.453	269792	399309	392018	341507	772443	731641	482590
	4.457	0	362332	430883	351120	680040	763482	433486
	4.462	524844	325355	473220	374203	590319	748352	418735
	4.467	1389760	274854	500976	388368	518725	712528	430199
	4.471	1033456	234085	490792	455360	491972	658369	427881
	4.476	1092256	218820	507822	499939	471239	626937	420519
	4.48	0	210427	501250	528368	409363	627345	446789
	4.485	57756	203819	473451	574910	374946	586898	478360
	4.49	435008	204502	453688	590206	356049	538885	528241
	4.494	0	231195	446890	606378	330911	540242	520326
	4.499	818368	332699	447382	628365	288217	574226	525487
	4.503	741960	416469	470638	582435	269683	635777	552560
	4.508	0	495401	456855	547712	277561	730254	565573
	4.513	424896	608062	424832	517740	313198	790592	559048
	4.517	394720	756324	389028	473264	312196	864917	556061
	4.522	0	915505	371934	447039	319544	922308	553074
	4.526	0	1022667	335937	396081	341791	951609	580088
	4.531	69360	1008486	302047	363357	379733	955557	568173
	4.536	356496	1024736	265463	362819	370714	944729	539571
	4.54	494800	1081017	246928	373878	337097	816612	536660
	4.545	1034672	1069842	268225	372959	303481	691766	528613
	4.549	1146480	982107	310014	382564	274578	583369	509617
	4.554	282080	880121	319351	392169	228974	496423	492343
	4.559	604032	805108	368346	394736	190870	415195	451037
	4.563	270896	785546	413130	376162	138936	348002	417451
	4.568	724864	722855	451919	350761	108440	301298	392210
	4.572	0	556597	503514	332217	98909	322152	335402
	4.577	0	424066	542605	324318	107543	353789	294828
	4.582	632688	330708	562602	321732	139472	382725	266159
	4.586	193344	260351	604569	350651	179752	422295	241502
	4.591	1067568	188067	586121	396997	205030	446381	261820
	4.595	989872	119823	569780	433943	237224	462270	281382
	4.6	1077808	84602	572899	492196	273307	451957	300945
	4.604	0	109813	548427	501946	292056	464316	329315
	4.609	906204	146344	510056	522132	289022	469960	347610
	4.614	0	182874	472674	544667	257539	461309	366258
	4.618	827148	206162	423804	516371	226056	424044	371714
	4.623	0	237372	405142	488075	202073	402556	341213
	4.628	1107292	299779	386479	469067	178091	416150	319640
	4.632	65264	345933	344106	414683	166504	453635	298068
	4.637	0	393747	313789	390350	173355	445776	282236
	4.641	263648	428333	269556	358937	169277	483293	300568
	4.646	0	462919	232222	307559	211540	508888	311419
	4.65	214496	476365	200632	263328	253802	563760	356181
	4.655	564416	475893	169041	228768	314498	618631	400580
	4.66	0	427124	154371	219303	384655	614712	454883
	4.664	455888	391414	143419	246612	431706	592214	509185
	4.669	910044	352384	126328	283563	459213	598787	573081
	4.674	485520	325699	129749	303363	501267	554354	608947
	4.678	0	299015	133170	336275	512596	526686	690137
	4.683	0	294924	163699	381365	523925	459231	745018
	4.687	1152192	313334	194228	420824	498387	395277	798487
	4.692	0	339578	202582	416133	453928	371743	832148
	4.696	616732	380791	216361	387513	451935	363386	873600
	4.701	0	423663	249880	339610	475775	342229	900428
	4.706	1788288	436252	293392	305500	499614	321789	907237
	4.71	501904	450376	336904	272639	495196	301348	815504
	4.715	531648	456327	326201	239779	495408	304489	697028
	4.719	836528	431193	326383	202247	515940	337560	599870
	4.724	501632	415132	344225	194465	551089	364681	512617
	4.729	0	337677	370945	198674	514665	374033	409780
	4.733	507772	268574	374332	241140	446121	407484	321212
	4.738	121244	226177	363018	283606	377577	440841	235571
	4.742	375344	180710	351704	323573	333937	486130	215386
	4.747	1995056	150691	367497	363540	290152	531418	228819
	4.752	472544	161580	375010	400572	261293	506346	235775
	4.756	0	180403	346049	441809	227645	460099	242731
	4.761	0	247048	299331	460866	226665	424235	271214
	4.765	825072	301103	266875	431299	241744	352973	296692
	4.77	647192	350837	246915	401733	256823	294175	334038
	4.775	520744	409535	252487	373416	284841	221342	351111
	4.779	0	445513	258059	345099	306516	158363	373177
	4.784	0	430756	258588	310836	303993	149471	380042
	4.788	0	402839	283187	285069	295581	156679	386908
	4.793	334648	355600	316664	275923	307920	168474	366304
	4.798	733724	333723	355895	286905	327147	200980	350019
	4.802	0	299912	374266	297888	358585	247979	347626
	4.807	1330396	251241	344726	325618	363401	287256	353100
	4.811	1430448	230766	315185	360250	367795	306821	327528
	4.816	1199456	235657	277030	404395	368259	313932	322724
	4.821	850496	247129	246317	412966	374246	338741	339005
	4.825	490976	270453	224707	464828	350813	364734	369022
	4.83	471328	251013	183805	515066	339341	384700	397598
	4.834	818096	240970	164060	579905	303449	375681	404120
	4.839	0	238356	163543	640184	309219	379194	439129
	4.844	0	207386	178384	698228	319360	400871	515775
	4.848	166032	176415	204279	756273	340814	395992	566951
	4.853	259976	156234	216459	804784	362269	363440	575956
	4.857	0	131670	210433	766716	392537	338204	604560
	4.862	1955016	125147	221067	743361	381111	333516	612890
	4.867	301888	145776	215529	690802	381895	350848	641113
	4.871	0	166405	213143	597122	330646	362770	615385
	4.876	1545692	193245	180040	487204	274911	364710	553915
	4.88	336016	220084	171618	394563	227922	394361	507736
	4.885	401968	225344	175086	326653	180933	452994	499795
	4.89	0	232796	201412	314239	138421	475099	452654
	4.894	0	261383	216307	268184	115861	462133	409977
	4.899	0	250134	247387	236731	93300	459369	349570
	4.903	714624	245256	290035	251462	96757	465401	327979
	4.908	863312	245690	348042	277763	105164	473023	310064
	4.913	0	246125	356686	269510	104751	468935	292148
	4.917	0	257348	352921	261257	121586	430965	239929
	4.922	50928	268572	325118	228592	138421	416439	207308
	4.926	0	266132	303030	217566	158149	419447	197149
	4.931	0	273018	268898	206541	177877	380477	195855
	4.936	0	267162	215923	161016	197605	331792	199659
	4.94	989200	261305	162949	115491	207551	276638	212926
	4.945	0	255449	134657	99547	208901	227339	226194
	4.949	0	268073	113155	83602	175754	181053	256613
	4.954	0	280697	102412	103360	147475	162400	321618
	4.959	0	268038	91670	120702	120250	143748	356077
	4.963	0	274761	80716	144314	96333	159966	390537
	4.968	0	314020	72742	192966	72415	177340	390964
	4.972	0	353279	64768	258003	56919	201266	400763
	4.977	0	399661	71513	298433	68480	225191	412451
	4.982	204252	421307	78258	338864	97289	276141	424139
	4.986	0	442953	92359	340040	135480	271821	380337
	4.991	350080	486009	106459	342423	179263	273620	372045
	4.995	1423384	485907	140742	333822	216431	253176	374046
	5	963248	442831	179320	321652	253599	235199	385860
	5.005	349392	399754	237190	284171	288379	217222	393901
	5.009	1775656	365079	265622	258993	300083	213614	398164
	5.014	0	344602	323924	234884	312730	209085	402426
	5.018	2020976	332819	373483	222478	295734	240506	421933
	5.023	0	333210	438253	215228	266525	268882	408400
	5.028	0	378992	481764	217701	245747	324203	376943
	5.032	1243552	408672	512447	210013	232575	353407	372001
	5.037	0	450224	528392	211747	215805	394294	357242
	5.041	0	485384	578070	214347	198858	430478	338411

## Sheet: Fig. 3
b	CD80 MFI				CD86 MFI						k		saline		O-R848		X-ray		O-R848 + X-ray
	saline	R848	O-R848	O-R848 + X-ray	saline	R848	O-R848	O-R848 + X-ray				Time (day)	Body weight (g)	standard deviation	Body weight (g)	standard deviation	Body weight (g)	standard deviation	Body weight (g)	standard deviation
	553	892	543	1049	11710	19393	12630	21422				10	20.03	0.66	19.8	0.56	19.7	0.44	19.7	0.32
	537	910	398	677	10800	20220	12229	15967				11	19.6	0.84	19.8	0.72	18.7	0.72	18.8	0.38
	465	917	571	1048	12036	20148	13100	19584				13	20.7	0.96	19.8	0.8	19.6	0.81	19.2	0.53
												14	20.8	0.81	20.5	0.56	19	1.09	18.7	0.47
c	TNF-α (pg/mL)				d	MCP-1 (pg/mL)						16	20.9	0.74	21	0.96	20.1	1	19.6	0.43
	saline	R848	O-R848	O-R848 + X-ray		saline	R848	O-R848	O-R848 + X-ray			17	21.4	0.88	20.3	0.91	19	0.92	19.1	0.67
	12.36	1354	17.61	1391.73		0	426.69	0	392.28			19	21.3	0.69	21.2	0.96	20	0.68	19.6	0.82
	17.88	1404.55	22.83	1597.27		0	450.8	0	543.56			22	21.5	1.03	21.1	1.21	19.9	0.61	19.7	0.54
	16.57	1366.46	47.37	1305.31		0	408.09	1.47	392.28			25	21.4	1.1	21.4	1.12	19.8	0.45	19.1	0.65
												28	21.6	1.54	21.6	0.88	21	0.64	20.7	0.7
e	Divided CD8+ T cells (/%)				f	IFN-γ (pg/mL)						31	21.8	1.62	21.4	1	21.2	0.51	20.7	0.6
	saline	R848	O-R848	O-R848 + X-ray		saline	R848	O-R848	O-R848 + X-ray			34					22	1.01	21	1.04
	1.4	10.6	1.87	10.5		261.71	2992.16	190.7	2366.81			37					21.3	0.69	21.5	1.12
	1.33	9.34	1.39	12.5		263.48	3014	167.85	2218.2			40					21.2	0.54	21.2	0.6
	1.22	10.9	3.04	15.1		270.59	2907.05	172.35	2290.83
											l		saline		O-R848		X-ray		O-R848 + X-ray
g		blood		tumour			h	[Released R848] (μM)				Time (day)	Tumour volume (mm3)	standard deviation	Tumour volume (mm3)	standard deviation	Tumour volume (mm3)	standard deviation	Tumour volume (mm3)	standard deviation
	Time (h)	[O-R848] (μM)	standard deviation	[O-R848] (μM)	standard deviation			0 Gy	6 Gy			0	0	0	0	0	0	0	0	0
	0.5	21.33	0.793	2.14	0.227			0.002	0.401			10	88.45	25.2	89.59	23.96	92.44	26.94	90.17	28.43
	1	4.11	0.412	5.39	2.078			0	0.384			13	114.56	17.1	85.87	16.56	89.28	34.58	91.19	27.08
	1.5	1.32	0.423	4.98	1.362			0.001	0.457			16	195.47	44.49	132.49	42.19	111.44	37.81	84.55	34.03
	2	1.25	0.294	2.97	0.883			0	0.298			19	289.23	55.59	182.48	36.63	120.32	41.83	80.49	31.11
	3	1.2	0.011	0.59	0.272			0	0.397			22	459.26	42.35	374.93	64.28	190.22	126.96	78.58	24.25
	6	0.9	0.01	0.36	0.176							25	675.59	118.07	571.54	53.79	235.58	130.8	80.31	45.79
	12	0.63	0.012	0.21	0.143							28	1006.31	211.04	976.97	112.89	375.66	207.4	81.62	21.38
j		saline		O-R848		X-ray		O-R848 + X-ray			m		saline		O-R848		X-ray		O-R848 + X-ray
	Time (day)	Tumour volume (mm3)	standard deviation	Tumour volume (mm3)	standard deviation	Tumour volume (mm3)	standard deviation	Tumour volume (mm3)	standard deviation			Time (day)	Body weight (g)	standard deviation	Body weight (g)	standard deviation	Body weight (g)	standard deviation	Body weight (g)	standard deviation
	0	0	0	0	0	0	0	0	0			11	18.8	0.49	19	0.4	19	0.36	19	0.47
	10	52.86	4.87	43.15	2.39	80.28	16.72	75.55	13.73			12	19	1.05	19.2	0.49	19.1	0.69	19.3	0.38
	13	123.6	9.52	97.99	28.52	139.19	31.67	79.49	12.68			13	19.2	0.99	18.4	0.58	18.8	1.43	18.1	0.37
	16	206.94	68.02	176.04	69.94	189.19	85.94	157.75	47.99			14	19	0.93	18.8	0.81	18.5	0.6	18.2	0.37
	19	238.45	59.38	215	93.77	221.08	64.82	133.91	37.38			15	19	0.94	19	0.89	18.8	0.56	18.3	0.47
	22	384.12	68.59	374.83	149.25	278.85	80.58	161.15	45.24			16	19.1	1.16	19.1	0.93	18.4	0.54	18.2	0.67
	25	433.77	77.67	483.2	175.82	295.74	82.49	122	44.25			17	19.4	1.06	19.2	0.96	18.1	0.73	17.9	0.82
	28	800.74	150.49	887.64	352.09	289.67	74.03	95.6	50.94			18	19.6	1.01	19	0.61	17.9	1.13	18.3	0.68
	31	1134.82	242.9	1055.12	394.9	298.77	97.87	65.97	51.66			19	19.5	1.01	19	0.44	18.1	1.78	18.6	0.78
	34					298.75	99.44	57.06	47.74			20	20	1.05	19.5	0.57	19.05	1.68	18.8	0.73
	37					352.45	114.16	47.05	49.29			21	19.6	1.12	19.5	0.46	19.05	1.85	19	0.69
	40					385.07	122.17	34.74	35.76			22	19.6	1.04	19.7	0.63	19.55	1.4	19.2	0.7
												23	20.6	1.12	19.5	0.52	19.5	1.26	18.6	0.56
												24	20.7	1.02	19.8	0.57	19.3	1.15	18.9	0.48
	Time (day)	saline										25	20.8	1.09	20	0.46	19	1.5	18.9	0.43
	0	0	0	0	0	0	0					28	21.4	1.45	20.4	0.34	19.4	1.29	19.1	0.45
	10	58.99	57.95	52.44	52.08	49.28	46.41
	13	121.43	128.73	110.07	123.18	119.61	138.54				n		saline		O-R848		X-ray		O-R848 + X-ray
	16	167.24	201.05	342.86	189.06	163.5	177.89					Time (day)	Tumour volume (mm3)	standard deviation	Tumour volume (mm3)	standard deviation	Tumour volume (mm3)	standard deviation	Tumour volume (mm3)	standard deviation
	19	273.38	201.16	342.44	227.09	193.32	193.26					0	0	0	0	0	0	0	0	0
	22	383.23	348.79	418.4	485.73	280.38	388.17					10	45.11	30.05	47.4	14.85	47.73	25.25	31.46	7.05
	25	470.85	506.46	467.17	429.5	284.54	444.1					13	199.66	83.83	254.57	74.32	196.63	125.3	62.55	29.42
	28	769.99	938.51	837.63	817.44	521.97	918.9					16	426.89	91.2	485.41	142.55	279.38	121.97	100.96	62.99
	31	1131.53	1185.15	1191.79	1221.89	676.4	1402.18					19	809.99	201.95	853.12	259.39	299.58	121.01	109.77	54.02
												22					377.79	148.81	112.29	94.11
	Time (day)	O-R848
	0	0	0	0	0	0	0				o		saline		O-R848		X-ray		O-R848 + X-ray
	10	45.65	45.39	44.11	43.19	40.42	40.13					Time (day)	Body weight (g)	standard deviation	Body weight (g)	standard deviation	Body weight (g)	standard deviation	Body weight (g)	standard deviation
	13	149.99	99.55	102.1	76.713	90.52	69.06					11	21.3	0.76	21.1	0.93	21	0.95	21.2	0.6
	16	283.02	137.12	246.12	135.14	117.73	137.08					12	20.8	0.63	20.9	1.45	21.1	0.84	21.3	0.73
	19	288.12	110.26	357.91	218.06	139.44	176.22					13	20.8	0.6	21.6	1.38	20.3	0.61	20.3	0.66
	22	318.71	234.99	643.02	360.72	431.98	259.55					14	20.4	0.55	21.8	1.05	20.3	0.79	21.1	0.53
	25	664.78	380.1	678.85	490.02	471.51	213.91					15	21.4	0.72	21.6	1.84	21.5	0.73	21.5	0.59
	28	1262.32	682.97	1334.45	770.24	860.95	414.93					16	21.5	0.81	21.4	1.78	20.9	0.79	21	0.78
	31		1008.44		1124.38	1523.73	563.93					17	22	0.94	21.5	1.9	20.6	1	20.8	1.01
												18	21.5	1.53	21.3	2.41	20.8	0.96	20.9	0.76
	Time (day)	X-ray										19	20.9	1.88	21.1	2.9	20.5	0.72	20.2	0.36
	0	0	0	0	0	0	0					22					20.6	1.05	21.7	0.59
	10	110.06	83.09	82.87	75.67	67.09	62.9
	13	185.22	112.21	164.13	112.17	112.36	149.06
	16	353.76	153.56	105.75	151.01	177.34	193.75
	19	244.61	210.42	173.6	151.96	209.98	335.91
	22	325.4	317.59	182.7	181.62	286.75	379.05
	25	362.06	314.5	208.53	209.92	267.5	411.96
	28	250.62	299.38	290.8	269.42	203.89	423.9
	31	240.32	305.93	212.92	287.27	259.33	486.85
	34	307.99	334.07	166.28	255.36	264.26	464.55
	37	278.12	331.19	193.36	404.82	380.56	526.66
	40	402.7	300.28	207.2	416.1	415.82	568.32
	Time (day)	O-R848 + X-ray
	0	0	0	0	0	0	0
	10	97.45	82.58	77.37	73.07	62.93	59.9
	13	92.07	77.84	78.79	89.73	82.09	56.44
	16	177.21	213.67	168.03	186.22	83.61	117.78
	19	147.94	96.016	141.58	195.66	96.17	126.12
	22	177.18	148.35	219.62	190.17	88.95	142.65
	25	127.19	128.06	132.57	191.69	59.31	93.21
	28	59.42	100.68	96.84	183.93	33.72	98.98
	31	11.23	41.29	96.58	152.26	29.12	65.35
	34	0	44.64	69.62	141.72	31.38	54.99
	37	0	20.24	55.86	140.49	31.28	34.45
	40	0	11.15	35.45	100.59	42.07	19.17

## Sheet: Fig. 4
b	CD45+MHC II+CD11c+ (%)				CD86 MFI
	Saline	O-R848	X-ray	O-R848 + X-ray	Saline	O-R848	X-ray	O-R848 + X-ray
	2.55	10.16	10.05	13.69	8333	7951	11528	12378
	1.92	5.24	13.13	12.82	7914	6021	15540	17954
	4.07	4.78	8.67	15.44	5675	7253	11137	14803
	2.06	5.36	11.34	18.07	6686	7767	13179	18092
	3.26	6	14.82	21.75	7068	7318	11914	18445
c	CD45+MHC II+f4/80+ (%)				CD86 MFI
	Saline	O-R848	X-ray	O-R848 + X-ray	Saline	O-R848	X-ray	O-R848 + X-ray
	2.97	10.62	10.23	15.44	7394	7938	11664	12299
	2.17	6.08	14.92	13.62	7676	5410	14857	17983
	3.78	5.34	9.74	15.9	5829	6551	12675	15324
	2.26	5.01	12.83	21.63	6150	7983	12953	16638
	3.89	5.94	18.23	25.92	6181	7162	10498	17119
d	CD45+Ly6C+ (%)				e	CD45+CD8+ (%)				f	CD8+Ki67+ (%)				g	CD8+IFN-γ+ (%)
	Saline	O-R848	X-ray	O-R848 + X-ray		Saline	O-R848	X-ray	O-R848 + X-ray		Saline	O-R848	X-ray	O-R848 + X-ray		Saline	O-R848	X-ray	O-R848 + X-ray
	0.89	1.56	9.33	6.92		0.27	0.24	9.09	10.45		0	13	37.6	41.4		0.54	0.65	5.83	8.96
	0.64	0.85	7.24	8.36		0.31	0.2	12.03	21.89		0.54	4.2	37.8	39.2		0	0	0.3	5.2
	0.61	1.23	12.3	6.91		0.09	0.51	0.44	15.25		0.24	4.18	0	47.2		1.82	0.76	0	7.12
	0.84	0.72	13.9	7.38		0.72	0.15	12.77	20.47		1.86	3.42	36	36		1.86	0	3.36	8.87
	1.11	0.66	12.7	7.43		0.41	0.26	11.28	22.98		0.78	7.1	44.8	29.3		1.95	0.55	4.33	8.95
j		saline		X-ray		O-R848 + X-ray			l		saline		X-ray		O-R848 + X-ray
	Time (day)	Tumour volume (mm3)	standard deviation	Tumour volume (mm3)	standard deviation	Tumour volume (mm3)	standard deviation			Time (day)	Body weight (g)	standard deviation	Body weight (g)	standard deviation	Body weight (g)	standard deviation
	0	0	0	0	0	0	0			10	19.5	0.3	19.3	0.62	19.5	0.88
	10	74.04	27.28	89.05	36.38	80.68	30.36			11	20.6	0.38	19.6	0.82	19.5	0.52
	13	169.52	40.78	190.12	64.95	155.97	57.44			12	21	0.61	20.4	0.69	20.6	0.62
	16	241.95	65.38	281	96.84	196.8	68.44			13	20.5	1.23	19.9	0.86	19.3	0.59
	19	351.34	73.85	308.59	131.1	158.59	63.75			14	21.2	0.55	19.9	1.09	19.9	0.76
	22	442.19	113.57	335.52	68	122.59	57.02			15	20.8	0.56	20	0.83	20.5	0.75
	25	576.19	93.48	334.65	83.95	96.25	72.1			16	21.4	0.6	19.4	0.85	19.1	0.68
	28	860.19	138.77	331.23	108.9	63.72	57.37			19	21.7	0.53	19.5	0.76	19.5	0.69
	31	1320.95	258.27	364.7	158.83	38.84	44.3			22	21.6	0.72	20.8	0.67	20.4	1.2
	34			401.02	159.16	37.67	73.06			25	21	0.78	21	1.06	20.7	0.55
										28	22.4	0.69	21.6	0.57	21	0.77
		saline		X-ray		O-R848 + X-ray				31	23.1	0.88	21.7	0.53	21.8	0.69
	Time (day)	Tumour volume (mm3)	standard deviation	Tumour volume (mm3)	standard deviation	Tumour volume (mm3)	standard deviation			34			21.7	0.37	22.4	1.03
	0	0	0	0	0	0	0
	10	24.94	5	18.72	10.39	14.56	4.18
	13	53.98	10.5	25.72	11.29	26.04	10.14
	16	62.1	12.62	35.88	19.66	24.13	19.03
	19	120.12	45.19	62.56	50.01	25.86	19.98
	22	123.92	47.97	78.56	62.46	22.66	21.55
	25	178.64	53.86	122.9	105.65	17.82	22.09
	28	284.56	92.81	187.96	158.44	21.32	30.98
	31	521.18	175.27	285.42	250.7	23.42	37
	34			520.79	493.29	21.64	53.83
k	Time (day)	saline (primary)
	0	0	0	0	0	0	0
	10	118.04	91.47	75.55	63.2	49.49	46.46
	13	220.3	201.17	144.44	192.35	143.08	115.76
	16	248.57	296.15	220.11	336.61	171.4	178.89
	19	340.01	350.33	271.76	491.35	332.3	322.27
	22	444.32	372.56	369.02	508.08	633.12	326.03
	25	660.09	505.27	471.35	676.09	645.05	499.31
	28	982.55	667.22	726.54	888.13	1018.72	878
	31	1512.08	848.48	1313.64	1242.54	1514.07	1494.93
	Time (day)	saline (abscopal)
	0	0	0	0	0	0	0
	10	19.94	21.8	26.74	33.7	25.62	21.82
	13	59.99	47.85	54.85	71.26	47.76	42.14
	16	59.16	62.17	56.98	83.87	65.02	45.39
	19	80.56	110.78	100.47	134.76	204.13	90.04
	22	133.21	85.72	75.14	129.11	209.8	110.53
	25	207.66	152.23	175.11	178.12	259.84	98.87
	28	257.09	238.17	288.39	247.55	466.62	209.5
	31	500.42	442.79	551.08	554.43	807.87	270.49
	Time (day)	X-ray (primary)
	0	0	0	0	0	0	0
	10	139.7	129.15	79.66	68.62	65.05	52.1
	13	191.5	318.22	165.57	153.74	170.21	141.5
	16	283.54	461.11	280.77	185.72	265.5	209.35
	19	334.73	554.89	298.43	198.97	260.39	204.11
	22	504.09	381.45	305	255.79	310.98	255.85
	25	547.7	344.16	245.98	247.48	342.58	279.98
	28	597.38	356.34	225.91	236.24	265.31	306.18
	31	693.86	421.42	207.23	236.45	283.01	346.21
	34	710.03	441.8	240.72	253.41	380.31	379.83
	Time (day)	X-ray (abscopal)
	0	0	0	0	0	0	0
	10	15.8	38.42	16.16	20.21	13.22	8.5
	13	19.93	45.74	30.22	20.06	24.92	13.43
	16	48.98	64.66	39.81	28.26	24.9	8.69
	19	78.14	146.97	72.64	50.94	8.02	18.68
	22	138.4	166.93	70.3	59.17	4.07	32.48
	25	268.47	236.76	80.17	88.86	0	63.12
	28	384.88	381.05	106.13	138.05	0	117.62
	31	508.45	655.17	117.93	280.7	0	150.3
	34	1294.56	924.94	162.46	443.34	0	299.43
	Time (day)	O-R848 + X-ray (primary)
	0	0	0	0	0	0	0
	10	130.24	94.83	83.5	75.9	52.75	46.88
	13	242.12	206.19	150.65	134.3	95.22	107.34
	16	289.36	248.94	226.8	142.74	113.69	159.26
	19	263.72	193.3	171.13	116.6	98.16	108.65
	22	186.4	132.73	187.91	60.06	106.19	62.27
	25	85.79	118.88	226.73	22.65	78.24	45.21
	28	68.59	62.87	173.09	35.89	25.36	16.51
	31	45.08	33.67	123.25	19.35	0	11.73
	34	31.94	20.14	194.94	27.79	0	11.21
	Time (day)	O-R848 + X-ray (abscopal)
	0	0	0	0	0	0	0
	10	10.99	14.75	18.04	20.85	10.18	12.59
	13	31.9	24.29	35.21	36.019	11	17.8
	16	31.57	34.53	53.64	12.28	4.62	8.1
	19	41.73	40.92	49.06	8.68	6.59	8.17
	22	37	29.49	55.36	6.24	7.89	0
	25	29.34	23.42	54.19	0	0	0
	28	22.34	25.85	79.75	0	0	0
	31	14.22	18.07	97.43	0	10.81	0
	34	27.65	10.8	139.55	0	11.86	0

## Sheet: Fig. 5
c	Targets	MM-GBSA ∆Gbinding change (%)
	TOP I	-22.47
	FGFR1	-22.32
	TLR8	-18.72
	TYK2	-16.27
	VEGFR2	-15.66
	JAK1	-10.78
	B-Raf	-9.4
	MET	-6.77
	c-MET	-6.47
	ALK	-5.77
	MAPK11	-5.74
	PI3Kγ	-2.92
d	MC38
		CPT		O-CPT
	Concentration (μM)	Inhibition rate (%)	standard deviation	Inhibition rate (%)	standard deviation
	0.00467	-0.83	3.76	1.66	2.58
	0.02333	3	3.52	2.83	2.78
	0.11667	20.33	4.13	4.66	1.75
	0.58333	68.5	1.64	6.16	2.31
	1.25	77	1.54	8.5	3.88
	2.5	80	2	16.16	3.86
	5	82.66	1.21	36.16	3.31
	10	83.66	0.81	64.333	3.77
	50	87.16	3.31	86.83	1.94
	CT26
		CPT		O-CPT
	Concentration (μM)	Inhibition rate (%)	standard deviation	Inhibition rate (%)	standard deviation
	0.002	2.83	2.48	3.33	4.17
	0.01	2	2.09	2.66	3.07
	0.05	-2.83	0.98	3.16	2.92
	0.25	23.66	3.66	1.5	1.87
	1.25	62	1.67	8	4
	2.5	76.16	1.72	23.16	8.23
	5	81.83	0.75	38.5	3.27
	10	84.66	1.75	50.83	4.44
	50	86.16	1.16	75.83	3.37
	4T1
		CPT		O-CPT
	Concentration (μM)	Inhibition rate (%)	standard deviation	Inhibition rate (%)	standard deviation
	0.002	0.83	3.76	-2	2.96
	0.01	1.66	5.16	-3	4.77
	0.05	24.16	7.19	-2.16	3.54
	0.25	74	3.63	0.66	4.03
	1.25	91.66	1.21	0.5	1.76
	2.5	93.66	0.81	49.5	5.24
	5	94.5	0.83	67.33	3.14
	10	94.83	0.75	80.5	1.64
	50	95.16	1.16	93	0.63
	A549
		CPT		O-CPT
	Concentration (μM)	Inhibition rate (%)	standard deviation	Inhibition rate (%)	standard deviation
	0.002	4	8.14	2.66	7.71
	0.01	12	8.31	-0.5	2.81
	0.05	39.83	7.88	-0.33	2.42
	0.25	85	1.41	6.5	12.07
	1.25	95.16	0.408	36.66	7.86
	2.5	97.66	0.51	70	1.89
	5	97.66	0.51	87.33	1.63
	10	97.16	0.4	92.5	0.54
	50	96.5	1.04	97.16	0.4

## Sheet: SI Fig. 4
a	Concentration	cell viability	standard deviation	b	Concentration	cell viability	standard deviation
	0	100	7.264		0	100	9.212
	2.5	105.548	5.364		2.5	100.537	12.088
	5	100.78	5.335		5	109.002	11.461
	10	104.565	6.585		10	110.954	10.025
	20	96.353	10.08		20	102.982	8.657
	50	102.236	3.93		50	107.675	11.976
	100	95.464	4.502		100	99.024	10.35
	200	95.009	9.857		200	86.524	9.733
	500	92.596	14.428		500	56.129	3.057
	1000	83.81	3.778		1000	39.759	1.705
c	Concentration	cell viability	standard deviation	d	Concentration	cell viability	standard deviation
	0	100	9.468		0	100	6.598
	2.5	105.025	11.027		250	119.235	10.004
	5	107.022	11.32		500	121.166	7.049
	10	101.152	11.24		1000	103.492	2.338
	20	91.194	15.919		2000	107.124	9.125
	50	94.352	10.389		5000	105.517	10.259
	100	111.072	18.86		10000	99.36	16.201
	200	96.131	19.766		20000	92.453	8.086
	500	93.696	6.732		50000	95.431	6.514
	1000	94.733	7.692		100000	68.484	2.813

## Sheet: SI Fig. 5
d	Elution time (min)	0 Gy	60 Gy		e	m/z	intensity		f	Dose (Gy)	Released [R848] (μM)	standard deviation
	0.051	0	0			101.01	0			0	0	0
	0.056	0	0			101.15	456900			10	0.48	0.2343
	0.06	0	0			101.29	45520			20	1.9	0.2812
	0.065	80939.2	0			101.43	0			30	3.24	0.3016
	0.07	34982.4	241220			102.27	0			40	4.77	0.329
	0.074	0	0			102.41	216000			50	6.02	0.3113
	0.079	117530	0			102.55	0			60	7.29	0.3451
	0.083	206198	364784			102.69	1412000
	0.088	155897	0			102.83	752300		g	water		PBS		Acetonitrile		PBS with KNO3
	0.093	14145.6	0			102.97	0			X-ray -	X-ray +	X-ray -	X-ray +	X-ray -	X-ray +	X-ray -	X-ray +
	0.097	0	0			104.79	0			0.36	99.76	0.44	117.28	0.43	10.5	0.15	6.56
	0.102	0	760268			104.93	137700				99.95		114.13		19.97		7.07
	0.106	0	0			105.06	373600				100.29		124.47		20.15		6.49
	0.111	65702.4	304704			105.2	0
	0.116	0	0			107.16	0		h	Released R848 (μM)
	0.12	155510	0			107.3	689700			X-ray - 0 h	X-ray - 24 h	X-ray +
	0.125	122586	353856			107.44	73500			0.03	0.03	4.8
	0.129	0	2077376			107.58	0			0.02	0.02	4.84
	0.134	14008.8	360688			108.7	0			0.02	0.02	4.57
	0.139	11960.8	1170112			108.84	832400
	0.143	39760	0			108.98	1284000
	0.148	0	0			109.12	254200
	0.152	0	524304			109.26	650600
	0.157	93856	425312			109.39	0
	0.162	0	0			110.09	0
	0.166	0	336112			110.23	239400
	0.171	0	0			110.37	647400
	0.175	0	0			110.51	0
	0.18	68868.8	0			110.65	407100
	0.185	0	180464			110.79	50300
	0.189	95683.2	0			110.93	0
	0.194	0	0			111.07	417600
	0.198	0	771664			111.21	1504000
	0.203	0	0			111.35	742800
	0.208	0	0			111.49	0
	0.212	0	0			111.63	1403000
	0.217	0	0			111.77	843100
	0.221	0	0			111.91	1119000
	0.226	0	0			112.05	53710
	0.231	0	1568336			112.19	0
	0.235	0	234384			114	0
	0.24	0	271248			114.14	303600
	0.244	0	0			114.28	124000
	0.249	56142.4	839480			114.42	145200
	0.254	0	255088			114.56	59170
	0.258	0	206624			114.7	0
	0.263	0	254864			114.84	68730
	0.267	0	0			114.98	193400
	0.272	0	0			115.12	0
	0.277	0	0			115.82	0
	0.281	0	484028			115.96	450100
	0.286	0	1132112			116.1	1002000
	0.29	0	699064			116.24	535200
	0.295	10595.2	0			116.38	0
	0.3	126625	0			118.2	0
	0.304	0	0			118.33	404400
	0.309	0	319504			118.47	0
	0.313	107698	0			121.69	0
	0.318	0	291728			121.83	363000
	0.323	0	0			121.97	996000
	0.327	0	220736			122.11	789200
	0.332	0	0			122.25	504500
	0.336	0	0			122.39	485600
	0.341	0	0			122.53	1212000
	0.346	0	231660			122.66	145900
	0.35	0	0			122.8	0
	0.355	0	0			123.22	0
	0.359	0	0			123.36	468500
	0.364	0	0			123.5	459700
	0.369	30937.6	0			123.64	0
	0.373	0	0			124.48	0
	0.378	0	195472			124.62	274000
	0.382	0	96716			124.76	0
	0.387	12370.4	0			126.58	0
	0.392	9640	93304			126.72	539800
	0.396	0	0			126.86	438500
	0.401	0	0			127	0
	0.405	0	46200			127.14	0
	0.41	75667.2	0			127.27	749800
	0.415	100653	273296			127.41	250100
	0.419	0	0			127.55	97400
	0.424	0	0			127.69	0
	0.428	0	167024			127.97	0
	0.433	0	0			128.11	394100
	0.438	0	0			128.25	0
	0.442	66384	0			128.95	0
	0.447	0	291520			129.09	1127000
	0.451	188013	0			129.23	1213000
	0.456	151386	0			129.37	0
	0.461	0	246000			129.51	55760
	0.465	0	250992			129.65	128100
	0.47	0	0			129.79	0
	0.474	0	0			129.93	0
	0.479	0	0			130.07	297700
	0.484	0	0			130.21	723600
	0.488	0	0			130.35	2906000
	0.493	33068.8	0			130.49	1402000
	0.497	0	0			130.63	2215000
	0.502	0	0			130.77	420100
	0.507	90086.4	0			130.91	0
	0.511	0	0			131.05	239900
	0.516	0	0			131.19	459000
	0.52	0	928416			131.33	416400
	0.525	0	618512			131.47	47560
	0.53	0	0			131.61	813100
	0.534	0	0			131.74	0
	0.539	0	0			131.88	0
	0.543	0	742784			132.02	390700
	0.548	0	0			132.16	0
	0.553	0	0			132.58	0
	0.557	0	0			132.72	179100
	0.562	0	0			132.86	1462000
	0.566	0	0			133	332000
	0.571	0	267840			133.14	0
	0.576	0	0			133.28	356600
	0.58	0	124484			133.42	285400
	0.585	0	53708			133.56	50980
	0.589	0	0			133.7	0
	0.594	0	0			134.12	0
	0.599	0	0			134.26	121300
	0.603	0	0			134.4	529300
	0.608	0	0			134.54	0
	0.612	0	0			136.63	0
	0.617	0	534320			136.77	146500
	0.622	0	0			136.91	114500
	0.626	0	0			137.05	0
	0.631	0	0			137.33	0
	0.635	0	0			137.47	412100
	0.64	0	0			137.61	200500
	0.645	0	0			137.75	0
	0.649	0	0			137.89	0
	0.654	0	0			138.03	1096000
	0.658	0	0			138.17	100800
	0.663	0	0			138.31	1153000
	0.668	0	0			138.45	106300
	0.672	0	1002368			138.59	0
	0.677	0	0			140.68	0
	0.681	0	0			140.82	204600
	0.686	0	1090232			140.96	648100
	0.691	0	0			141.1	430500
	0.695	0	0			141.24	720400
	0.7	0	0			141.38	748200
	0.704	0	403008			141.52	203900
	0.709	0	0			141.66	0
	0.714	0	0			143.06	0
	0.718	0	0			143.2	47560
	0.723	0	0			143.34	692700
	0.727	0	0			143.48	401000
	0.732	0	0			143.62	0
	0.736	0	0			144.04	0
	0.741	91916.8	0			144.18	159300
	0.746	0	0			144.32	0
	0.75	75804.8	0			146.83	0
	0.755	0	0			146.97	426200
	0.759	0	0			147.11	45520
	0.764	0	423264			147.25	0
	0.769	91315.2	0			149.77	0
	0.773	0	0			149.9	1014000
	0.778	0	0			150.04	50980
	0.782	0	111512			150.18	0
	0.787	0	0			152.14	0
	0.792	0	0			152.28	1170000
	0.796	0	0			152.42	182700
	0.801	0	0			152.56	0
	0.805	0	0			154.24	0
	0.81	77715.2	0			154.38	345700
	0.815	0	0			154.51	482700
	0.819	0	0			154.65	0
	0.824	0	0			154.79	0
	0.828	0	0			154.93	323800
	0.833	0	0			155.07	368700
	0.838	0	0			155.21	66000
	0.842	0	0			155.35	638300
	0.847	0	0			155.49	705900
	0.851	0	274672			155.63	82380
	0.856	0	0			155.77	0
	0.861	0	572080			156.47	0
	0.865	125773	0			156.61	44830
	0.87	0	0			156.75	0
	0.874	55596.8	0			157.31	0
	0.879	0	0			157.45	258500
	0.884	0	0			157.59	229600
	0.888	0	0			157.73	0
	0.893	0	0			158.99	0
	0.897	0	0			159.12	147900
	0.902	0	0			159.26	1747000
	0.907	137875	0			159.4	76240
	0.911	0	0			159.54	0
	0.916	0	0			159.96	0
	0.92	0	0			160.1	332000
	0.925	0	0			160.24	0
	0.93	0	0			163.04	0
	0.934	0	0			163.18	338600
	0.939	0	0			163.32	609700
	0.943	0	0			163.46	227600
	0.948	0	0			163.6	0
	0.953	0	349072			167.09	0
	0.957	0	0			167.23	149100
	0.962	0	0			167.37	660200
	0.966	0	0			167.51	708200
	0.971	0	0			167.65	50980
	0.976	0	0			167.79	0
	0.98	0	0			169.18	0
	0.985	0	0			169.32	235100
	0.989	0	0			169.46	0
	0.994	0	0			169.6	0
	0.999	0	0			169.74	251700
	1.003	0	0			169.88	105600
	1.008	0	0			170.02	0
	1.012	0	0			170.16	1041000
	1.017	0	0			170.3	0
	1.022	0	0			170.44	0
	1.026	0	0			170.58	123100
	1.031	0	397328			170.72	0
	1.035	0	0			171	0
	1.04	0	305392			171.14	233700
	1.045	0	0			171.28	344300
	1.049	0	0			171.42	44830
	1.054	0	514064			171.56	0
	1.058	0	0			171.84	0
	1.063	0	0			171.98	549100
	1.068	0	398688			172.12	380300
	1.072	0	0			172.26	237300
	1.077	0	0			172.4	412600
	1.081	0	0			172.54	0
	1.086	0	0			173.37	0
	1.091	0	0			173.51	184100
	1.095	0	0			173.65	137700
	1.1	0	0			173.79	0
	1.104	0	0			177.01	0
	1.109	0	0			177.15	477600
	1.114	0	0			177.29	1545000
	1.118	0	0			177.43	0
	1.123	0	372972			177.57	326100
	1.127	0	65996			177.71	130800
	1.132	0	0			177.84	0
	1.137	0	0			179.94	0
	1.141	0	0			180.08	236000
	1.146	0	325184			180.22	360000
	1.15	0	0			180.36	0
	1.155	0	0			180.5	1044000
	1.16	0	0			180.64	199100
	1.164	0	0			180.78	0
	1.169	0	876784			182.73	0
	1.173	134048	0			182.87	293800
	1.178	0	0			183.01	0
	1.183	0	0			183.85	0
	1.187	0	0			183.99	1419000
	1.192	0	0			184.13	1157000
	1.196	0	0			184.27	46880
	1.201	0	449424			184.41	822700
	1.206	0	0			184.55	971500
	1.21	0	0			184.69	206600
	1.215	0	384800			184.83	227100
	1.219	0	0			184.97	508800
	1.224	0	0			185.11	0
	1.229	0	0			185.25	60540
	1.233	17832	0			185.39	600100
	1.238	0	0			185.53	70090
	1.242	0	0			185.67	1227000
	1.247	0	211184			185.81	411200
	1.252	0	0			185.95	87840
	1.256	0	0			186.09	63260
	1.261	0	376848			186.23	0
	1.265	0	0			186.37	0
	1.27	0	0			186.51	573000
	1.275	0	0			186.65	0
	1.279	0	0			186.79	90570
	1.284	0	0			186.93	446500
	1.288	178560	0			187.07	0
	1.293	0	0			187.34	0
	1.298	0	0			187.48	110400
	1.302	0	393920			187.62	282600
	1.307	0	325184			187.76	362000
	1.311	0	0			187.9	0
	1.316	0	0			190.28	0
	1.321	0	0			190.42	448800
	1.325	0	0			190.56	102900
	1.33	0	689504			190.7	0
	1.334	0	0			194.05	0
	1.339	0	0			194.19	304900
	1.344	0	0			194.33	287000
	1.348	0	0			194.47	349800
	1.353	0	0			194.61	0
	1.357	0	0			197.26	0
	1.362	0	0			197.4	335400
	1.367	165862	0			197.54	0
	1.371	0	0			198.38	0
	1.376	0	0			198.52	839000
	1.38	0	0			198.66	0
	1.385	0	0			199.92	0
	1.39	0	0			200.06	376600
	1.394	0	219376			200.2	1088000
	1.399	0	0			200.34	1299000
	1.403	0	577536			200.48	93300
	1.408	0	374112			200.62	0
	1.413	0	0			201.46	0
	1.417	0	0			201.6	656100
	1.422	0	0			201.73	622000
	1.426	0	507224			201.87	242600
	1.431	0	0			202.01	0
	1.436	0	0			206.76	0
	1.44	0	0			206.9	579100
	1.445	0	0			207.04	0
	1.449	0	0			207.46	0
	1.454	38803.2	240080			207.6	401600
	1.459	0	310624			207.74	411900
	1.463	0	49612			207.88	132200
	1.468	0	0			208.02	0
	1.472	0	0			208.16	0
	1.477	0	0			208.3	114500
	1.482	0	0			208.44	0
	1.486	0	0			209.28	0
	1.491	0	0			209.42	75550
	1.495	29792.8	231664			209.56	0
	1.5	0	0			209.98	0
	1.505	0	0			210.12	271500
	1.509	0	0			210.26	539300
	1.514	88310.4	0			210.4	115100
	1.518	0	0			210.54	0
	1.523	166950	527032			213.19	0
	1.528	0	0			213.33	496300
	1.532	0	0			213.47	0
	1.537	0	0			214.45	0
	1.541	110566	0			214.59	193000
	1.546	0	0			214.73	96030
	1.551	0	0			214.87	0
	1.555	0	0			221.99	0
	1.56	0	592568			222.13	212500
	1.564	0	0			222.27	0
	1.569	25750.4	640812			223.95	0
	1.574	0	0			224.09	1124000
	1.578	0	0			224.23	0
	1.583	0	0			224.37	0
	1.587	165181	0			224.51	434000
	1.592	35800	0			224.65	342300
	1.597	0	0			224.79	0
	1.601	0	0			225.35	0
	1.606	0	0			225.49	403000
	1.61	0	0			225.63	0
	1.615	0	0			227.02	0
	1.62	0	0			227.16	178600
	1.624	0	0			227.3	235800
	1.629	0	0			227.44	0
	1.633	24658.4	0			227.72	0
	1.638	0	50976			227.86	246000
	1.643	0	109004			228	57800
	1.647	0	0			228.14	0
	1.652	14828	0			228.42	0
	1.656	0	0			228.56	411200
	1.661	0	0			228.7	0
	1.666	0	0			229.12	0
	1.67	0	0			229.26	241200
	1.675	126682	56440			229.4	0
	1.679	0	0			239.32	0
	1.684	0	453992			239.46	552300
	1.689	0	0			239.6	0
	1.693	0	0			241.69	0
	1.698	0	0			241.83	139700
	1.702	0	0			241.97	367500
	1.707	0	0			242.11	0
	1.712	35254.4	0			251.2	0
	1.716	0	724984			251.34	311500
	1.721	0	332688			251.47	0
	1.725	58329.6	0			257.06	0
	1.73	65292.8	0			257.2	371600
	1.735	0	0			257.34	106300
	1.739	0	914784			257.48	0
	1.744	0	126752			258.32	0
	1.748	0	83064			258.46	50980
	1.753	0	72140			258.6	0
	1.758	0	0			258.88	0
	1.762	0	441232			259.02	370900
	1.767	0	785072			259.16	44830
	1.771	0	993744			259.3	0
	1.776	85033.6	0			261.26	0
	1.781	0	0			261.4	393900
	1.785	0	67360			261.54	0
	1.79	0	0			261.95	0
	1.794	0	0			262.09	1253000
	1.799	0	0			262.23	138400
	1.804	0	0			262.37	0
	1.808	78153.6	0			264.05	0
	1.813	0	0			264.19	497200
	1.817	0	0			264.33	76240
	1.822	0	0			264.47	461000
	1.827	0	0			264.61	0
	1.831	0	0			266.01	0
	1.836	0	652640			266.15	164800
	1.84	0	144272			266.29	0
	1.845	0	0			269.5	0
	1.85	0	573452			269.64	73500
	1.854	114118	121976			269.78	89890
	1.859	0	0			269.92	0
	1.863	0	0			270.2	0
	1.868	0	0			270.34	687500
	1.873	0	0			270.48	231900
	1.877	86809.6	0			270.62	359300
	1.882	0	0			270.76	0
	1.886	11414.4	0			271.04	0
	1.891	263190	0			271.18	411000
	1.896	148276	0			271.32	0
	1.9	0	0			282.63	0
	1.905	0	0			282.77	193600
	1.909	42764.8	0			282.91	542300
	1.914	0	167024			283.05	92620
	1.919	0	0			283.19	727000
	1.923	0	488120			283.33	246700
	1.928	0	0			283.47	0
	1.932	0	801024			284.03	0
	1.937	0	0			284.17	275600
	1.942	0	0			284.31	215300
	1.946	0	0			284.45	0
	1.951	0	0			285.01	0
	1.955	0	0			285.15	187500
	1.96	0	0			285.29	244000
	1.965	0	0			285.43	257400
	1.969	26379.2	185924			285.57	0
	1.974	9230.4	0			286.69	0
	1.978	0	0			286.83	522500
	1.983	0	0			286.97	0
	1.987	38393.6	0			288.64	0
	1.992	0	0			288.78	288300
	1.997	0	0			288.92	53020
	2.001	0	0			289.06	0
	2.006	0	0			297.31	0
	2.01	0	506544			297.45	476300
	2.015	0	0			297.59	491800
	2.02	85772.8	48928			297.73	0
	2.024	0	1081584			298.43	0
	2.029	129677	0			298.56	503100
	2.033	86864	0			298.7	0
	2.038	0	279440			299.54	0
	2.043	0	415984			299.68	193600
	2.047	80857.6	0			299.82	78970
	2.052	0	0			299.96	0
	2.056	0	0			304.71	0
	2.061	34844.8	2487272			304.85	107000
	2.066	175394	7159728			304.99	44150
	2.07	197436	6015356			305.13	0
	2.075	0	16456400			309.74	0
	2.079	134950	20046700			309.88	1315000
	2.084	0	28263000			310.02	566100
	2.089	48171.2	29413100			310.16	0
	2.093	506683	35174700			313.94	0
	2.098	138691	36171000			314.08	256900
	2.102	357777	40526100			314.22	481500
	2.107	364574	43939300			314.36	326300
	2.112	908630	46467300			314.5	5766000
	2.116	1.01797e+06	61168600			314.64	4841000
	2.121	1.32194e+06	64274900			314.77	14810000
	2.125	806026	67132200			314.91	23520000
	2.13	2.19033e+06	51660300			315.05	43810000
	2.135	2506752	59620100			315.19	55940000
	2.139	1.8405e+06	65718300			315.33	64270000
	2.144	1.20976e+06	88190000			315.47	52820000
	2.148	1.63666e+06	83153700			315.61	29990000
	2.153	1.0144e+06	84748300			315.75	21940000
	2.158	1.18715e+06	76453400			315.89	14300000
	2.162	1258880	81391400			316.03	7979000
	2.167	1.33564e+06	89978600			316.17	9099000
	2.171	954953	104149000			316.31	12990000
	2.176	1.07322e+06	114092000			316.45	7845000
	2.181	750550	84113700			316.59	5517000
	2.185	693574	102316000			316.73	2077000
	2.19	441085	88562400			316.87	1783000
	2.194	500720	94126100			317.01	1488000
	2.199	491962	86442800			317.15	2025000
	2.204	689222	88919800			317.29	1380000
	2.208	514947	66597400			317.43	2294000
	2.213	572765	63653600			317.57	1578000
	2.217	296830	42914300			317.71	474000
	2.222	1.28813e+06	48908300			317.85	660900
	2.227	1.42607e+06	38635500			317.99	1270000
	2.231	1.84509e+06	37342200			318.13	115800
	2.236	542786	34412800			318.27	0
	2.24	331530	29255200			322.74	0
	2.245	17695.2	24797000			322.88	248300
	2.25	725654	16397200			323.02	247400
	2.254	130037	18176300			323.16	0
	2.259	647280	14581800			326.37	0
	2.263	73156.8	18023700			326.51	210500
	2.268	250050	10117200			326.65	0
	2.273	44947.2	14505000			326.79	0
	2.277	47269.6	7877456			326.93	368000
	2.282	168211	3834636			327.07	0
	2.286	13189.6	5766976			327.35	0
	2.291	52320	4363200			327.49	282400
	2.296	0	6650096			327.63	158200
	2.3	0	5780236			327.77	0
	2.305	0	5756080			329.73	0
	2.309	147699	5409088			329.87	1010000
	2.314	10868.8	5810720			330.01	179300
	2.319	10049.6	2375744			330.15	532000
	2.323	96147.2	2359340			330.29	671700
	2.328	0	5956416			330.43	3330000
	2.332	0	3148560			330.57	7636000
	2.337	0	4405584			330.71	15050000
	2.342	53958.4	2809424			330.85	35180000
	2.346	151149	2248548			330.99	54910000
	2.351	0	976948			331.13	69100000
	2.355	0	3712160			331.26	102100000
	2.36	83587.2	349760			331.4	93490000
	2.365	207258	3433392			331.54	67190000
	2.369	72390.4	2082876			331.68	41710000
	2.374	0	535936			331.82	27040000
	2.378	0	792400			331.96	18150000
	2.383	0	931416			332.1	19040000
	2.388	147427	985104			332.24	21640000
	2.392	0	372520			332.38	20690000
	2.397	0	1342816			332.52	15130000
	2.401	0	801020			332.66	13350000
	2.406	199669	2622608			332.8	5919000
	2.411	0	177728			332.94	2737000
	2.415	0	795776			333.08	1582000
	2.42	41808	89888			333.22	3002000
	2.424	0	993976			333.36	1206000
	2.429	165043	2713244			333.5	3102000
	2.434	0	2134956			333.64	958500
	2.438	44947.2	2271920			333.78	464400
	2.443	88230.4	0			333.92	51660
	2.447	17012.8	1580640			334.06	263300
	2.452	13326.4	897492			334.2	110400
	2.457	69606.4	811488			334.34	0
	2.461	0	2270312			334.48	263700
	2.466	144594	1480716			334.62	0
	2.47	35990.4	650368			334.76	848600
	2.475	45168	1891032			334.9	91260
	2.48	127497	958736			335.04	0
	2.484	0	1690116			336.58	0
	2.489	0	1470960			336.72	486100
	2.493	163709	632384			336.85	0
	2.498	0	471056			337.13	0
	2.503	105102	907968			337.27	983000
	2.507	0	357724			337.41	0
	2.512	0	1566560			347.76	0
	2.516	0	423952			347.9	616000
	2.521	0	1117984			348.03	122000
	2.526	0	0			348.17	0
	2.53	0	2355536			352.79	0
	2.535	0	724560			352.93	246200
	2.539	73945.6	1812044			353.07	1049000
	2.544	59968	978512			353.21	1556000
	2.549	0	506556			353.35	0
	2.553	0	697712			353.49	0
	2.558	0	531808			353.62	272600
	2.562	0	906604			353.76	0
	2.567	0	100128			362.15	0
	2.572	145247	1020384			362.29	615100
	2.576	138611	0			362.43	0
	2.581	85716.8	387984			371.79	0
	2.585	12916.8	524544			371.93	72820
	2.59	0	0			372.07	55070
	2.595	0	0			372.21	0
	2.599	0	0			372.35	624600
	2.604	366986	527488			372.49	121300
	2.608	0	907504			372.63	84430
	2.613	0	655360			372.77	0
	2.618	94320	351584			377.66	0
	2.622	0	902528			377.8	263100
	2.627	0	222784			377.94	68040
	2.631	0	0			378.08	0
	2.636	95056	408248			378.22	235100
	2.641	0	0			378.36	0
	2.645	0	512016			388.84	0
	2.65	0	74188			388.98	215500
	2.654	0	451728			389.12	86480
	2.659	0	123800			389.26	0
	2.664	0	216640			403.1	0
	2.668	0	1061776			403.24	418700
	2.673	0	1139196			403.38	0
	2.677	58739.2	723392			405.9	0
	2.682	0	210496			406.04	110400
	2.687	0	2388448			406.17	813300
	2.691	0	558680			406.31	0
	2.696	130560	958476			409.25	0
	2.7	0	252816			409.39	66000
	2.705	0	550272			409.53	0
	2.71	149075	905920			410.23	0
	2.714	70015.2	368880			410.37	253300
	2.719	0	552512			410.51	0
	2.723	57509.6	0			410.79	0
	2.728	0	109004			410.93	131500
	2.733	0	153836			411.07	88520
	2.737	249011	0			411.21	0
	2.742	0	1979952			424.9	0
	2.746	115482	699504			425.04	341600
	2.751	0	115148			425.18	84430
	2.756	0	1163320			425.32	0
	2.76	66656	995344			433.15	0
	2.765	0	892272			433.29	345200
	2.769	0	743220			433.43	598900
	2.774	0	649676			433.57	0
	2.779	0	247360			434.27	0
	2.783	0	0			434.41	431000
	2.788	0	0			434.55	0
	2.792	0	965520			455.37	0
	2.797	0	1312112			455.51	70090
	2.802	0	233488			455.65	0
	2.806	0	399372			461.11	0
	2.811	125722	417344			461.25	309500
	2.815	0	50976			461.39	0
	2.82	0	407104			463.34	0
	2.825	110838	0			463.48	72140
	2.829	76214.4	463776			463.62	322400
	2.834	0	1283672			463.76	0
	2.838	0	532032			469.91	0
	2.843	0	0			470.05	202500
	2.848	0	605536			470.19	188700
	2.852	0	101496			470.33	73500
	2.857	0	0			470.47	0
	2.861	118623	419392			472.71	0
	2.866	12643.2	773056			472.85	411700
	2.871	0	142448			472.99	0
	2.875	134466	57120			481.65	0
	2.88	53494.4	182508			481.79	182500
	2.884	0	944144			481.93	0
	2.889	160562	763008			518.98	0
	2.894	0	0			519.12	126800
	2.898	0	1469132			519.26	0
	2.903	22966.4	167712			539.39	0
	2.907	0	76236			539.53	87160
	2.912	182819	473104			539.67	272600
	2.917	0	0			539.81	0
	2.921	0	0			539.95	0
	2.926	0	773504			540.09	1300000
	2.93	62425.6	213904			540.23	0
	2.935	0	0			543.86	0
	2.94	0	1432512			544	147200
	2.944	69388.8	0			544.14	91940
	2.949	147568	106956			544.28	0
	2.953	0	1953564			557.28	0
	2.958	0	497904			557.42	234800
	2.963	0	308800			557.56	0
	2.967	0	0			594.19	0
	2.972	0	0			594.33	126100
	2.976	0	295152			594.47	53710
	2.981	0	0			594.61	0
	2.986	0	0			596.99	0
	2.99	128752	780072			597.13	233200
	2.995	0	0			597.27	146500
	2.999	32796.8	102176			597.4	0
	3.004	87136	0			601.32	0
	3.009	0	320400			601.46	255600
	3.013	0	0			601.6	46880
	3.018	0	576192			601.74	0
	3.022	75395.2	441920			609.15	0
	3.027	0	893872			609.29	561400
	3.032	0	0			609.43	0
	3.036	0	0			609.71	0
	3.041	0	733660			609.85	173600
	3.045	0	404144			609.99	0
	3.05	0	252144			638.79	0
	3.055	0	675200			638.93	289000
	3.059	127309	0			639.07	79650
	3.064	78672	745456			639.21	0
	3.068	250099	0			644.52	0
	3.073	0	1867120			644.66	379100
	3.078	0	0			644.8	98760
	3.082	0	0			644.94	931800
	3.087	119718	550272			645.08	112400
	3.091	0	1399244			645.22	1327000
	3.096	0	295824			645.36	1509000
	3.101	160016	0			645.5	632800
	3.105	0	630796			645.64	615800
	3.11	0	794400			645.78	1071000
	3.114	133286	739328			645.92	0
	3.119	0	0			646.06	291300
	3.124	226069	0			646.2	115800
	3.128	0	1512176			646.34	359100
	3.133	0	243952			646.48	0
	3.137	0	462176			646.62	239600
	3.142	0	0			646.76	336800
	3.147	0	0			646.9	414600
	3.151	0	0			647.04	0
	3.156	0	0			647.18	0
	3.16	0	0			647.32	272800
	3.165	0	370476			647.46	235100
	3.17	0	1473664			647.6	0
	3.174	0	0			660.18	0
	3.179	0	0			660.32	108300
	3.183	0	356592			660.46	322700
	3.188	77116.8	0			660.6	2259000
	3.193	58380.8	58488			660.74	1729000
	3.197	0	0			660.88	2754000
	3.202	0	1037696			661.02	5736000
	3.206	0	0			661.16	10390000
	3.211	0	693632			661.3	6989000
	3.216	34844.8	0			661.44	5567000
	3.22	0	693840			661.58	4006000
	3.225	119219	164080			661.72	3532000
	3.229	0	779648			661.86	3223000
	3.234	0	0			662	3860000
	3.239	0	0			662.14	2353000
	3.243	0	656976			662.28	3089000
	3.248	96368	0			662.42	3544000
	3.252	79574.4	0			662.56	3902000
	3.257	0	0			662.7	924400
	3.262	0	0			662.84	463600
	3.266	0	0			662.98	1157000
	3.271	0	0			663.12	658800
	3.275	0	102860			663.26	478800
	3.28	0	0			663.4	89890
	3.285	0	388672			663.54	302000
	3.289	46313.6	393448			663.68	784400
	3.294	0	0			663.82	388400
	3.298	0	219600			663.96	231000
	3.303	0	0			664.1	0
	3.307	0	387084			664.93	0
	3.312	0	324496			665.07	281500
	3.317	0	0			665.21	159500
	3.321	98688	623948			665.35	585100
	3.326	0	207088			665.49	123300
	3.33	112152	0			665.63	734600
	3.335	0	0			665.77	0
	3.34	0	445112			667.17	0
	3.344	0	0			667.31	123800
	3.349	35116.8	351120			667.45	774100
	3.353	0	713208			667.59	0
	3.358	0	675200			667.73	0
	3.363	0	0			667.87	289500
	3.367	0	364784			668.01	0
	3.372	0	950048			668.15	333400
	3.376	0	0			668.29	0
	3.381	228698	159296			668.43	314300
	3.386	45001.6	228240			668.57	0
	3.39	119715	0			668.71	124500
	3.395	0	1096144			668.85	0
	3.399	0	268528			682.69	0
	3.404	0	371600			682.83	435800
	3.409	55817.6	115608			682.97	0
	3.413	0	0			683.25	0
	3.418	616360	602800			683.39	558700
	3.422	8684	342928			683.53	59850
	3.427	0	2105408			683.67	238000
	3.432	0	0			683.81	553700
	3.436	0	509740			683.95	89210
	3.441	149150	286272			684.09	0
	3.445	0	185920			684.37	0
	3.45	0	488112			684.51	200500
	3.455	0	328376			684.65	130800
	3.459	22829.6	0			684.79	0
	3.464	0	0			703.81	0
	3.468	0	0			703.95	71460
	3.473	0	0			704.09	0
	3.478	0	0			712.34	0
	3.482	0	382992			712.48	81020
	3.487	0	777328			712.62	145900
	3.491	0	0			712.75	0
	3.496	0	396176			719.19	0
	3.501	0	0			719.33	110400
	3.505	0	0			719.47	72140
	3.51	0	658112			719.61	0
	3.514	0	59168			722.26	0
	3.519	0	548224			722.4	53020
	3.524	146752	0			722.54	50300
	3.528	0	49612			722.68	0
	3.533	27744	1473676			742.4	0
	3.537	0	673152			742.54	676100
	3.542	0	0			742.68	0
	3.547	0	0			773.86	0
	3.551	0	0			774	79650
	3.556	52048	0			774.14	0
	3.56	0	0			777.92	0
	3.565	103059	660160			778.06	322400
	3.57	0	251464			778.2	0
	3.574	0	73504			787.85	0
	3.579	0	177728			787.99	229600
	3.583	0	486288			788.13	0
	3.588	125312	164752			813.16	0
	3.593	0	0			813.3	44150
	3.597	24385.6	0			813.44	0
	3.602	0	0			821.55	0
	3.606	0	0			821.69	191400
	3.611	0	0			821.83	0
	3.616	0	710908			859.73	0
	3.62	135962	0			859.87	96030
	3.625	0	301296			860.01	592100
	3.629	0	0			860.15	0
	3.634	80310.4	0			863.22	0
	3.639	0	839440			863.36	396900
	3.643	0	0			863.5	0
	3.648	0	0			883.5	0
	3.652	73619.2	0			883.64	112400
	3.657	0	0			883.78	560000
	3.662	119168	0			883.92	0
	3.666	0	464448			892.45	0
	3.671	72200	0			892.59	63260
	3.675	22473.6	0			892.73	0
	3.68	86998.4	415760			898.05	0
	3.685	0	0			898.19	627400
	3.689	76380	0			898.33	0
	3.694	117804	0			929.65	0
	3.698	0	0			929.79	522500
	3.703	75667.2	509960			929.93	48250
	3.708	67012.8	682912			930.07	0
	3.712	0	341352			932.73	0
	3.717	0	0			932.87	234400
	3.721	0	0			933.01	0
	3.726	0	319728			945.32	0
	3.731	125581	0			945.46	637600
	3.735	107290	953712			945.6	0
	3.74	0	1000832			948.25	0
	3.744	0	0			948.39	44830
	3.749	0	0			948.53	0
	3.754	0	0			976.79	0
	3.758	221427	0			976.93	241200
	3.763	0	0			977.07	0
	3.767	0	709280			995.11	0
	3.772	0	0			995.25	472000
	3.777	0	441020			995.39	0
	3.781	0	588240			997.07	0
	3.786	0	516792			997.21	153400
	3.79	0	581632			997.35	704100
	3.795	0	0			997.49	0
	3.8	118350	1055200			1001.4	0
	3.804	0	0			1001.54	88980
	3.809	0	606912			1001.68	0
	3.813	0	73504			1002.8	0
	3.818	0	0			1002.94	91260
	3.823	0	311760			1003.08	491100
	3.827	0	838348			1003.22	0
	3.832	0	714060			1013.85	0
	3.836	0	56440			1013.99	159300
	3.841	0	138816			1014.13	0
	3.846	94646.4	1373072			1014.41	0
	3.85	0	712492			1014.55	200900
	3.855	0	102176			1014.69	0
	3.859	137053	820124			1031.19	0
	3.864	0	0			1031.33	74190
	3.869	188013	648568			1031.47	0
	3.873	0	243944			1044.06	0
	3.878	0	104224			1044.2	442600
	3.882	0	141552			1044.34	563500
	3.887	0	905448			1044.48	268500
	3.892	0	516356			1044.62	376400
	3.896	0	0			1044.76	83740
	3.901	0	0			1044.9	0
	3.905	53411.2	0			1045.46	0
	3.91	0	1044056			1045.6	112400
	3.915	0	998080			1045.74	149700
	3.919	0	268528			1045.88	123300
	3.924	0	339516			1046.02	161300
	3.928	0	0			1046.16	0
	3.933	40441.6	0			1049.66	0
	3.938	0	0			1049.8	446500
	3.942	0	177736			1049.94	0
	3.947	139321	0			1053.57	0
	3.951	0	0			1053.71	118600
	3.956	0	705696			1053.85	68730
	3.961	91641.6	479472			1053.99	0
	3.965	0	982368			1058.33	0
	3.97	59913.6	0			1058.47	654200
	3.974	114746	0			1058.61	315600
	3.979	12097.6	293776			1058.75	0
	3.984	0	529984			1082.25	0
	3.988	0	0			1082.39	673200
	3.993	0	1187884			1082.53	0
	3.997	0	0			1109.52	0
	4.002	214224	0			1109.66	59850
	4.007	97923.2	0			1109.8	0
	4.011	0	1228168			1165.89	0
	4.016	0	917516			1166.03	592800
	4.02	0	0			1166.17	0
	4.025	0	0			1199.19	0
	4.03	0	534540
	4.034	0	557072
	4.039	217118	309472
	4.043	0	642400
	4.048	160128	450112
	4.053	0	1382672
	4.057	0	2124448
	4.062	12916.8	766656
	4.066	78672	509276
	4.071	0	1135968
	4.076	0	265564
	4.08	0	1036096
	4.085	90956.8	153840
	4.089	301142	1885120
	4.094	338399	893632
	4.099	0	2372732
	4.103	0	1925196
	4.108	67558.4	930504
	4.112	70070.4	2744368
	4.117	61331.2	4648824
	4.122	51910.4	2539344
	4.126	52266.4	2234424
	4.131	313234	3104160
	4.135	491360	807392
	4.14	997299	764832
	4.145	1.30309e+06	1346912
	4.149	1.5713e+06	2585792
	4.154	1.02532e+06	4047904
	4.158	1.27276e+06	4632224
	4.163	1.05155e+06	5011072
	4.168	238522	2352960
	4.172	643645	3558400
	4.177	529744	7549680
	4.181	993078	12292200
	4.186	548630	6148760
	4.191	813936	4482880
	4.195	940685	5293248
	4.2	2087104	4621312
	4.204	1.63359e+06	2565472
	4.209	2242296	3299152
	4.214	1.47428e+06	4051504
	4.218	2.97315e+06	8755976
	4.223	1.86069e+06	1409980
	4.227	1.36785e+06	4158472
	4.232	807091	2111552
	4.237	1.43854e+06	2227360
	4.241	257946	7357176
	4.246	188774	5398416
	4.25	820703	6102372
	4.255	18787.2	3921064
	4.26	706394	4868352
	4.264	333798	1346024
	4.269	333724	2803600
	4.273	249062	5927952
	4.278	347750	2446960
	4.283	417299	1442280
	4.287	297130	1866512
	4.292	306958	3145296
	4.296	162072	1832112
	4.301	121027	1135768
	4.306	132544	447152
	4.31	12643.2	381840
	4.315	96229.6	3099328
	4.319	215994	707024
	4.324	0	1273672
	4.329	0	879760
	4.333	139379	1228144
	4.338	165727	385492
	4.342	0	1265472
	4.347	301882	788512
	4.352	117392	1688736
	4.356	62097.6	687020
	4.361	231212	192060
	4.365	22692.8	679036
	4.37	326106	818976
	4.375	249452	0
	4.379	188915	609640
	4.384	114304	1228368
	4.388	95548	0
	4.393	17422.4	194112
	4.398	14281.6	0
	4.402	151062	2487244
	4.407	135277	525184
	4.411	359146	381840
	4.416	41043.2	754336
	4.421	286558	1316176
	4.425	0	1272320
	4.43	180140	1625040
	4.434	119034	520880
	4.439	143606	1449992
	4.444	85990.4	1894440
	4.448	0	1273872
	4.453	109202	426896
	4.457	80665.6	151104
	4.462	63379.2	349296
	4.467	15237.6	488112
	4.471	134542	0
	4.476	170397	1129388
	4.48	0	959408
	4.485	231539	0
	4.49	0	0
	4.494	206714	547056
	4.499	279027	566624
	4.503	0	524300
	4.508	37030.4	880908
	4.513	0	764824
	4.517	166822	1850064
	4.522	0	2177088
	4.526	426741	756416
	4.531	156438	138816
	4.536	86537.6	692688
	4.54	292730	265104
	4.545	113702	2172940
	4.549	134784	1161456
	4.554	265371	678588
	4.559	23375.2	1063872
	4.563	83040	1025200
	4.568	271651	0
	4.572	0	0
	4.577	35526.4	205040
	4.582	28755.2	0
	4.586	0	0
	4.591	101993	0
	4.595	0	0
	4.6	0	999448
	4.605	0	0
	4.609	0	643328
	4.614	0	332016
	4.618	0	1200624
	4.623	0	0
	4.628	115341	0
	4.632	0	246672
	4.637	116163	1129384
	4.641	181866	587560
	4.646	0	0
	4.65	185958	0
	4.655	0	530896
	4.66	0	175684
	4.664	123021	0
	4.669	0	0
	4.674	133638	0
	4.678	100544	884976
	4.683	0	1113472
	4.687	0	0
	4.692	12643.2	396640
	4.696	112013	0
	4.701	0	596904
	4.706	53139.2	651952
	4.71	81622.4	143136
	4.715	0	0
	4.719	66793.6	1196536
	4.724	158462	485392
	4.729	142930	1252696
	4.733	138557	0
	4.738	0	0
	4.742	0	0
	4.747	0	0
	4.752	0	0
	4.756	0	0
	4.761	0	0
	4.765	216682	0
	4.77	118349	106272
	4.775	107152	433040
	4.779	0	1815008
	4.784	0	1004896
	4.788	72118.4	0
	4.793	213405	0
	4.798	278259	269200
	4.802	0	198208
	4.807	0	0
	4.811	47270.4	1158528
	4.816	11141.6	0
	4.821	79900.8	0
	4.825	0	0
	4.83	10868.8	252592
	4.834	0	0
	4.839	131725	344072
	4.844	156582	201616
	4.848	0	0
	4.853	221466	0
	4.857	79027.2	1387632
	4.862	0	250768
	4.867	52784	0
	4.871	17148.8	575728
	4.876	56825.6	514960
	4.88	0	0
	4.885	0	583696
	4.89	0	0
	4.894	0	0
	4.899	0	681344
	4.903	0	0
	4.908	0	0
	4.913	0	738896
	4.917	0	0
	4.922	51776	0
	4.926	132275	763904
	4.931	133914	0
	4.936	173373	276032
	4.94	22610.4	0
	4.945	0	492224
	4.949	93362.4	594608
	4.954	207808	0
	4.959	0	0
	4.963	139786	319496
	4.968	0	0
	4.972	0	0
	4.977	0	0
	4.982	0	0
	4.986	0	381624
	4.991	161933	0
	4.995	0	0
	5	71708.8	297200
	5.005	59913.6	678592
	5.009	138150	56440
	5.014	0	0
	5.018	0	0
	5.023	15784	876344
	5.028	0	0
	5.032	93227.2	0
	5.037	127634	0
	5.041	45494.4	0

## Sheet: SI Fig. 6
	x1		x2
a	Time (min)	FL intensity	Time (min)	FL intensity
	0	39.99	0	39.99
	60	41.33	7	155.2
			60	166.9

## Sheet: SI Fig. 7
a	Elution time (min)	0 Gy	60 Gy		b	m/z	intensity
	0.051	364937	641678			50	0
	0.056	359427	598766			52.4	0
	0.06	300836	528426			52.5	195600
	0.065	258267	481715			52.6	76840
	0.07	222255	428086			52.7	0
	0.074	194408	390954			53.5	0
	0.079	188081	372090			53.6	168000
	0.083	185838	410956			53.7	17430
	0.088	160596	479077			53.8	0
	0.093	164790	545949			55.4	0
	0.097	208239	644568			55.5	133200
	0.102	247900	724751			55.6	103500
	0.106	293304	795162			55.7	351300
	0.111	350988	859219			55.8	196600
	0.116	401954	835805			55.9	323600
	0.12	464419	821580			56	384000
	0.125	555342	814369			56.1	739400
	0.129	591948	756359			56.2	296000
	0.134	644334	697389			56.3	520200
	0.139	701470	644707			56.4	114700
	0.143	711092	573544			56.5	0
	0.148	731181	571095			56.9	0
	0.152	773819	518149			57	32790
	0.157	777928	465203			57.1	144400
	0.162	779493	424594			57.2	68640
	0.166	764867	418066			57.3	0
	0.171	723510	420798			59.1	0
	0.175	725640	443115			59.2	58390
	0.18	717565	415476			59.3	30740
	0.185	674261	438207			59.4	0
	0.189	646193	473191			59.7	0
	0.194	624816	508953			59.8	105500
	0.198	589663	505517			59.9	176200
	0.203	570748	471305			60	16400
	0.208	525645	429729			60.1	66580
	0.212	488813	421091			60.2	142400
	0.217	454795	389471			60.3	0
	0.221	392062	342532			60.8	0
	0.226	360175	304414			60.9	56340
	0.231	335992	308770			61	178200
	0.235	319741	333038			61.1	71720
	0.24	308155	360989			61.2	280600
	0.244	277854	378737			61.3	81960
	0.249	270480	399673			61.4	0
	0.254	293124	414491			63.3	0
	0.258	294817	416765			63.4	16400
	0.263	315592	373291			63.5	27670
	0.267	320502	325812			63.6	31760
	0.272	332301	278334			63.7	139300
	0.277	365126	227381			63.8	42000
	0.281	371831	167204			63.9	27670
	0.286	372320	116211			64	0
	0.29	352321	73917			64.1	0
	0.295	325118	70318			64.2	139300
	0.3	305846	69747			64.3	0
	0.304	298657	69175			66.6	0
	0.309	275044	74320			66.7	66580
	0.313	270194	114426			66.8	34840
	0.318	432448	587906			66.9	0
	0.323	706686	1246274			71	0
	0.327	1027859	2095754			71.1	235600
	0.332	1414015	3059955			71.2	40980
	0.336	1834622	4055610			71.3	0
	0.341	2294772	5171505			72.1	0
	0.346	2796144	6272980			72.2	70680
	0.35	2970197	6557171			72.3	90150
	0.355	3010875	6503753			72.4	0
	0.359	2958347	6069604			73.3	0
	0.364	2810418	5448998			73.4	228400
	0.369	2595194	4782673			73.5	147500
	0.373	2338703	3917447			73.6	533600
	0.378	2045288	3075318			73.7	65560
	0.382	1955078	2586358			73.8	104500
	0.387	1923039	2253105			73.9	143400
	0.392	1916686	2095218			74	0
	0.396	1921710	1999158			74.1	183300
	0.401	1954152	1934254			74.2	103500
	0.405	2008287	1922802			74.3	129100
	0.41	2000122	1872945			74.4	12310
	0.415	1919021	1897320			74.5	13330
	0.419	1772208	1901614			74.6	45080
	0.424	1634704	1916419			74.7	133200
	0.428	1548370	1951433			74.8	0
	0.433	1408948	1950181			78.1	0
	0.438	1224613	1980795			78.2	89120
	0.442	1113580	1992790			78.3	80930
	0.447	1007730	1935446			78.4	47120
	0.451	998033	1887321			78.5	253000
	0.456	1025672	1782379			78.6	336900
	0.461	1010045	1643776			78.7	652400
	0.465	1050392	1558764			78.8	916500
	0.47	1123894	1448992			78.9	745500
	0.474	1167599	1324102			79	1592000
	0.479	1239314	1208798			79.1	924700
	0.484	1236809	1111210			79.2	1120000
	0.488	1168587	1098926			79.3	905300
	0.493	1085610	1090977			79.4	622700
	0.497	1029831	1023625			79.5	180300
	0.502	1000369	975535			79.6	0
	0.507	973804	991203			79.8	0
	0.511	994735	1020630			79.9	56340
	0.516	1040869	1020181			80	324600
	0.52	1134923	920749			80.1	44050
	0.525	1260514	850682			80.2	17430
	0.53	1293583	811043			80.3	151600
	0.534	1284571	764166			80.4	164900
	0.539	1294686	690688			80.5	105500
	0.543	1201837	608634			80.6	0
	0.548	1133080	546613			80.9	0
	0.553	1051347	565538			81	248900
	0.557	971399	562793			81.1	138300
	0.562	966173	536954			81.2	376900
	0.566	975206	527039			81.3	535600
	0.571	981392	497921			81.4	793700
	0.576	1055134	478347			81.5	378900
	0.58	1058506	474582			81.6	216100
	0.585	1048938	457139			81.7	207900
	0.589	1008250	460508			81.8	213000
	0.594	949707	503123			81.9	37920
	0.599	898215	528671			82	93220
	0.603	804200	574121			82.1	0
	0.608	700026	628294			82.5	0
	0.612	660987	667262			82.6	16400
	0.617	643667	669923			82.7	0
	0.622	677178	670502			82.8	154700
	0.626	715537	640322			82.9	210000
	0.631	733757	614744			83	0
	0.635	816979	590492			83.4	0
	0.64	882345	546866			83.5	181300
	0.645	909567	500001			83.6	29710
	0.649	937862	478180			83.7	0
	0.654	911884	472669			85.2	0
	0.658	854953	467291			85.3	12310
	0.663	830958	485369			85.4	16400
	0.668	733129	514071			85.5	0
	0.672	649053	575735			87.1	0
	0.677	597243	631467			87.2	126000
	0.681	516983	704510			87.3	13330
	0.686	463859	713261			87.4	0
	0.691	428461	726770			87.9	0
	0.695	374442	718278			88	160800
	0.7	361395	703660			88.1	26640
	0.704	331453	657010			88.2	47120
	0.709	280431	632907			88.3	30740
	0.714	248019	577498			88.4	0
	0.718	225337	562674			88.5	0
	0.723	208677	552727			88.6	34840
	0.727	180478	524281			88.7	49190
	0.732	152278	476211			88.8	30740
	0.737	160350	449620			88.9	0
	0.741	178962	389877			89	15380
	0.746	197573	356535			89.1	93220
	0.75	201020	323193			89.2	40980
	0.755	204466	287316			89.3	0
	0.759	213484	271104			89.4	0
	0.764	222501	270018			89.5	305200
	0.769	190119	258577			89.6	28690
	0.773	185570	266312			89.7	89110
	0.778	181021	254057			89.8	204800
	0.782	198285	241801			89.9	272400
	0.787	219049	238993			90	148500
	0.792	246060	259852			90.1	79910
	0.796	281296	280710			90.2	57360
	0.801	337232	282073			90.3	199700
	0.805	337502	283436			90.4	104500
	0.81	347223	294795			90.5	72720
	0.815	319896	306153			90.6	208900
	0.819	296635	295156			90.7	143400
	0.824	273374	247724			90.8	106500
	0.828	240565	200292			90.9	17430
	0.833	222222	195986			91	0
	0.838	244887	191680			91.3	0
	0.842	255604	187373			91.4	37910
	0.847	298421	183067			91.5	202800
	0.851	322602	212921			91.6	0
	0.856	357739	244645			92	0
	0.861	411133	296772			92.1	80930
	0.865	435594	319111			92.2	0
	0.87	433706	341449			92.4	0
	0.874	437143	382830			92.5	213000
	0.879	417725	424210			92.6	153600
	0.884	409376	427350			92.7	142400
	0.888	379115	441388			92.8	0
	0.893	326623	435257			94.1	0
	0.897	295819	431427			94.2	109600
	0.902	292297	427597			94.3	39960
	0.907	276160	408277			94.4	0
	0.911	283644	388958			97.3	0
	0.916	291128	398766			97.4	22550
	0.92	324201	419125			97.5	135200
	0.925	353598	420464			97.6	47120
	0.93	368550	412561			97.7	62500
	0.934	355289	417204			97.8	0
	0.939	367674	400373			97.9	0
	0.943	355670	383541			98	141300
	0.948	343666	346695			98.1	35880
	0.953	302395	288748			98.2	132100
	0.957	260535	247730			98.3	0
	0.962	225898	219940			98.7	0
	0.966	205367	167059			98.8	95270
	0.971	173967	138426			98.9	0
	0.976	154761	109792			99	0
	0.98	135555	91166			99.1	212000
	0.985	130984	83090			99.2	18450
	0.989	135975	108394			99.3	220200
	0.994	140966	133699			99.4	478200
	0.999	145957	180569			99.5	1019000
	1.003	125106	210118			99.6	2342000
	1.008	104255	239667			99.7	3547000
	1.012	83404	269216			99.8	3363000
	1.017	62553	309706			99.9	4675000
	1.022	41702	287147			100	5158000
	1.026	20851	264588			100.1	5010000
	1.031	0	228812			100.2	4074000
	1.035	0	221222			100.3	3871000
	1.04	11790	213631			100.4	2045000
	1.045	23581	206041			100.5	1006000
	1.049	35371	176568			100.6	353300
	1.054	47161	203763			100.7	404500
	1.058	76456	237929			100.8	128000
	1.063	135297	271465			100.9	191500
	1.068	194138	279642			101	353300
	1.072	229399	287819			101.1	218100
	1.077	264659	295996			101.2	483400
	1.081	314539	315114			101.3	215100
	1.086	364420	295389			101.4	319500
	1.091	379292	261725			101.5	43040
	1.095	335071	255859			101.6	353300
	1.1	290849	260729			101.7	597100
	1.104	258419	276306			101.8	558100
	1.109	225988	300092			101.9	1018000
	1.114	171328	329500			102	742500
	1.118	116669	361162			102.1	518200
	1.123	79513	399795			102.2	878700
	1.127	71905	392479			102.3	342000
	1.132	67699	379599			102.4	301100
	1.137	70381	345308			102.5	108600
	1.141	73064	294597			102.6	42000
	1.146	76343	246331			102.7	0
	1.15	80669	209509			102.8	0
	1.155	84995	186735			102.9	357400
	1.16	89322	186935			103	104500
	1.164	95246	181546			103.1	0
	1.169	87395	202028			103.2	164900
	1.173	79545	241110			103.3	18450
	1.178	78705	284428			103.4	0
	1.183	79008	344470			104	0
	1.187	85445	387385			104.1	52240
	1.192	91881	430301			104.2	207900
	1.196	84912	481803			104.3	126000
	1.201	84830	519924			104.4	0
	1.206	84749	547273			105.8	0
	1.21	84667	546072			105.9	35860
	1.215	79160	511423			106	85030
	1.219	67367	468884			106.1	0
	1.224	55573	446640			106.5	0
	1.229	52184	424396			106.6	71720
	1.233	55723	383421			106.7	0
	1.238	59261	332821			107.6	0
	1.242	69630	298122			107.7	211000
	1.247	83235	309333			107.8	174100
	1.252	91013	334318			107.9	0
	1.256	98790	328904			109.4	0
	1.261	115114	323489			109.5	27670
	1.265	134417	335022			109.6	0
	1.27	153720	360579			109.9	0
	1.275	159362	377085			110	74790
	1.279	176546	335219			110.1	14360
	1.284	208954	299926			110.2	100400
	1.288	241363	278543			110.3	71700
	1.293	256680	282108			110.4	45080
	1.298	245253	295251			110.5	0
	1.302	233827	300360			110.6	119800
	1.307	239282	314866			110.7	375800
	1.311	221654	358558			110.8	313400
	1.316	185538	380690			110.9	147500
	1.321	149422	385021			111	0
	1.325	131566	339456			111.5	0
	1.33	130545	282430			111.6	169000
	1.334	145484	229421			111.7	0
	1.339	156015	184123			111.8	0
	1.344	187688	138825			111.9	20500
	1.348	228606	105709			112	0
	1.353	269524	86588			112.1	0
	1.357	291013	92416			112.2	58400
	1.362	312502	104696			112.3	0
	1.367	305111	124197			112.9	0
	1.371	303659	128277			113	118800
	1.376	292664	132357			113.1	0
	1.38	281669	136436			113.3	0
	1.385	274746	140516			113.4	16400
	1.39	277537	157739			113.5	102400
	1.394	280329	158128			113.6	0
	1.399	293001	153751			113.8	0
	1.403	266816	157085			113.9	93200
	1.408	230915	160419			114	141300
	1.413	214920	163752			114.1	50200
	1.417	208731	170615			114.2	0
	1.422	202542	151190			114.8	0
	1.426	196354	144030			114.9	19480
	1.431	193204	124740			115	233500
	1.436	217330	105450			115.1	113700
	1.44	251114	86160			115.2	12310
	1.445	245086	97128			115.3	0
	1.449	207230	101037			116.2	0
	1.454	171285	118090			116.3	111700
	1.459	142936	135143			116.4	0
	1.463	114586	161871			119.5	0
	1.468	98168	194996			119.6	171000
	1.472	81751	241042			119.7	12310
	1.477	89352	240415			119.8	0
	1.482	150440	243317			121.4	0
	1.486	207708	266686			121.5	153600
	1.491	249782	296286			121.6	88100
	1.495	291857	340076			121.7	186400
	1.5	316425	371072			121.8	146500
	1.505	352424	376226			121.9	214000
	1.509	380195	393031			122	69670
	1.514	341952	409836			122.1	148500
	1.518	305620	385707			122.2	145400
	1.523	280705	357645			122.3	421900
	1.528	260447	301205			122.4	31760
	1.532	239407	251162			122.5	0
	1.537	195508	231145			123.2	0
	1.541	164559	218539			123.3	23570
	1.546	161874	205934			123.4	0
	1.551	159189	213795			123.9	0
	1.555	148862	223739			124	69650
	1.56	163723	247871			124.1	230400
	1.564	192427	272004			124.2	17430
	1.569	232560	261927			124.3	0
	1.574	255020	248950			125.2	0
	1.578	283747	245201			125.3	36880
	1.583	335204	241452			125.4	138300
	1.587	390482	220410			125.5	208900
	1.592	392802	228591			125.6	166900
	1.597	380153	249258			125.7	161800
	1.601	367503	291395			125.8	279600
	1.606	363689	331014			125.9	266300
	1.61	348922	363888			126	92200
	1.615	288696	396762			126.1	18450
	1.62	228470	453990			126.2	62500
	1.624	179965	452775			126.3	0
	1.629	138944	426586			129	0
	1.633	97924	391666			129.1	47140
	1.638	56903	350818			129.2	0
	1.643	22783	308576			129.3	0
	1.647	11391	266334			129.4	59430
	1.652	24557	201206			129.5	0
	1.656	49114	176785			129.7	0
	1.661	85101	164853			129.8	102400
	1.666	121087	183343			129.9	315400
	1.67	157074	210533			130	183300
	1.675	193061	235086			130.1	138300
	1.679	229047	271181			130.2	143400
	1.684	232212	318719			130.3	34840
	1.689	235376	365234			130.4	79910
	1.693	215681	421061			130.5	19480
	1.698	195987	424771			130.6	0
	1.702	176292	428482			130.7	61480
	1.707	156597	422491			130.8	0
	1.712	148235	393417			131.2	0
	1.716	131846	364342			131.3	85030
	1.721	125576	302856			131.4	0
	1.725	130737	222745			132.8	0
	1.73	135897	168692			132.9	119800
	1.735	141058	114639			133	23570
	1.739	146218	71835			133.1	0
	1.744	128714	54807			133.8	0
	1.748	127502	38784			133.9	70690
	1.753	119290	44710			134	14360
	1.758	111078	59948			134.1	0
	1.762	102866	75186			135.8	0
	1.767	94654	119903			135.9	18450
	1.771	103430	175901			136	0
	1.776	123539	241855			138.2	0
	1.781	143648	343991			138.3	76840
	1.785	147396	494793			138.4	16400
	1.79	158003	700176			138.5	0
	1.794	168610	970115			138.7	0
	1.799	188777	1225219			138.8	19480
	1.804	174967	1480567			138.9	16400
	1.808	161157	1710974			139	0
	1.813	147347	1898073			139.1	0
	1.817	177620	1987839			139.2	37920
	1.822	194177	1983250			139.3	0
	1.827	210733	1859260			139.4	32790
	1.831	215459	1687754			139.5	39960
	1.836	246427	1491017			139.6	0
	1.84	277396	1285336			140.1	0
	1.845	316016	1070183			140.2	60440
	1.85	292952	912144			140.3	25620
	1.854	276745	796624			140.4	0
	1.859	260538	734164			141	0
	1.863	239312	693330			141.1	144400
	1.868	199577	657099			141.2	18450
	1.873	159842	603889			141.3	0
	1.877	104802	549794			141.4	15380
	1.882	80605	490496			141.5	117800
	1.886	63851	410910			141.6	0
	1.891	47098	325175			141.7	115700
	1.896	37634	261767			141.8	0
	1.9	37425	207460			141.9	0
	1.905	37216	200334			142	39970
	1.909	55211	218414			142.1	0
	1.914	81110	221552			142.2	40980
	1.919	92121	248204			142.3	149500
	1.923	103133	288450			142.4	0
	1.928	114144	315779			142.9	0
	1.932	125156	343109			143	16400
	1.937	136168	328133			143.1	17430
	1.942	139094	295702			143.2	0
	1.946	129183	288095			144	0
	1.951	129380	286633			144.1	226300
	1.955	133190	282069			144.2	188400
	1.96	138255	281209			144.3	48150
	1.964	184535	280349			144.4	0
	1.969	256506	309180			144.7	0
	1.974	336871	346739			144.8	63520
	1.978	439913	380200			144.9	15380
	1.983	555633	403460			145	0
	1.987	673468	446963			146	0
	1.992	808251	478772			146.1	47140
	1.997	873649	592421			146.2	0
	2.001	895207	852363			147.9	0
	2.006	882028	1732814			148	53280
	2.01	830391	4403277			148.1	0
	2.015	745405	10218700			148.6	0
	2.02	676004	20731100			148.7	141300
	2.024	577203	37180500			148.8	63510
	2.029	493529	59479300			148.9	0
	2.033	470032	89000800			149.7	0
	2.038	508169	126125000			149.8	54290
	2.043	607219	167114000			149.9	33810
	2.047	808192	209470000			150	0
	2.052	1052206	249821000			150.4	0
	2.056	1422936	285105000			150.5	78880
	2.061	1868588	314754000			150.6	0
	2.066	2287289	334929000			150.7	0
	2.07	2680484	342671000			150.8	38930
	2.075	3028039	341086000			150.9	17430
	2.079	3276629	330341000			151	0
	2.084	3382310	312143000			151.1	109600
	2.089	3277978	288664000			151.2	0
	2.093	3049891	260617000			151.4	0
	2.098	2750497	230689000			151.5	59430
	2.102	2408522	201704000			151.6	14360
	2.107	2054795	173861000			151.7	84000
	2.112	1647242	148760000			151.8	0
	2.116	1328478	126658000			151.9	96290
	2.121	1108901	107519000			152	0
	2.125	962939	91185500			152.4	0
	2.13	874910	77765600			152.5	21520
	2.135	819765	66597900			152.6	69670
	2.139	792467	57012600			152.7	0
	2.144	834042	48613200			152.8	0
	2.148	854110	41237600			152.9	64550
	2.153	835488	34614100			153	105500
	2.158	808544	29027300			153.1	122900
	2.162	776044	24315100			153.2	0
	2.167	733985	20462900			153.3	67620
	2.171	656753	17276800			153.4	0
	2.176	579521	14595000			153.5	0
	2.181	498164	12486700			153.6	89120
	2.185	450800	11105700			153.7	0
	2.19	388873	10228400			155.5	0
	2.194	324524	9417478			155.6	17430
	2.199	251959	8694029			155.7	93220
	2.204	200219	8240860			155.8	0
	2.208	152872	7936159			158.7	0
	2.213	120925	7722477			158.8	55320
	2.217	88979	7349708			158.9	68640
	2.222	73338	6845927			159	211000
	2.227	67052	6468997			159.1	69670
	2.231	75990	6109453			159.2	0
	2.236	88621	5709741			159.3	0
	2.24	92468	5279695			159.4	225300
	2.245	106505	4870406			159.5	27670
	2.25	120541	4616267			159.6	0
	2.254	120264	4280312			160.6	0
	2.259	119483	3883896			160.7	92200
	2.263	118701	3493211			160.8	0
	2.268	117920	3152230			160.9	27670
	2.273	121530	2898029			161	0
	2.277	109099	2680875			161.6	0
	2.282	96668	2362321			161.7	117800
	2.286	93395	2206009			161.8	37910
	2.291	81883	2112401			161.9	0
	2.296	81284	2054350			162.5	0
	2.3	80685	1962372			162.6	18450
	2.305	80086	1848577			162.7	63520
	2.309	95788	1701670			162.8	104500
	2.314	120690	1652751			162.9	116800
	2.319	145592	1577924			163	32790
	2.323	213517	1500265			163.1	118800
	2.328	266727	1443045			163.2	136200
	2.332	319938	1380643			163.3	0
	2.337	373148	1384953			163.8	0
	2.342	401122	1401396			163.9	37910
	2.346	410695	1395277			164	13330
	2.351	420268	1379526			164.1	0
	2.355	364888	1343138			164.4	0
	2.36	325514	1271098			164.5	20500
	2.365	291510	1249692			164.6	34840
	2.369	273156	1185420			164.7	0
	2.374	269590	1131236			165	0
	2.378	303350	1086234			165.1	33810
	2.383	345907	1052272			165.2	13330
	2.388	410828	1041384			165.3	0
	2.392	447561	1103960			166	0
	2.397	484232	1166981			166.1	33810
	2.401	489603	1252737			166.2	15380
	2.406	529197	1410825			166.3	0
	2.411	512538	1549479			166.4	0
	2.415	478286	1661566			166.5	66600
	2.42	457372	1749800			166.6	0
	2.424	449107	1733156			166.9	0
	2.429	435660	1711061			167	76820
	2.434	437862	1648180			167.1	100400
	2.438	385084	1435944			167.2	165900
	2.443	373714	1263898			167.3	121900
	2.447	371141	1119533			167.4	95270
	2.452	369289	1011319			167.5	66580
	2.457	385391	981692			167.6	128000
	2.461	406664	904833			167.7	0
	2.466	427937	874033			167.8	53280
	2.47	470860	979175			167.9	0
	2.475	487217	1051900			168.4	0
	2.48	513333	1139303			168.5	50200
	2.484	509128	1192376			168.6	32790
	2.489	506918	1216399			168.7	0
	2.493	483313	1269312			170.5	0
	2.498	459708	1258747			170.6	16400
	2.503	420857	1176356			170.7	147500
	2.507	395288	1111236			170.8	0
	2.512	354554	1045609			172.9	0
	2.516	347088	1023164			173	42020
	2.521	291769	1012820			173.1	0
	2.526	252548	1000063			174.3	0
	2.53	213328	1035146			174.4	94230
	2.535	198959	1075120			174.5	54290
	2.539	184590	1120197			174.6	0
	2.544	171278	1132256			174.7	0
	2.549	149475	1134952			174.8	21520
	2.553	170756	1104422			174.9	70690
	2.558	192037	1094136			175	0
	2.562	213318	1075752			175.1	0
	2.567	228128	1064872			175.2	13330
	2.572	242938	1011804			175.3	0
	2.576	287842	999394			176.6	0
	2.581	328748	950989			176.7	47140
	2.585	376893	941248			176.8	0
	2.59	425038	931883			177	0
	2.595	473183	939649			177.1	148500
	2.599	502780	932017			177.2	14360
	2.604	533354	992736			177.3	62500
	2.608	512442	999838			177.4	13330
	2.613	483003	1004460			177.5	0
	2.618	421037	1009392			177.8	0
	2.622	359072	1031168			177.9	99360
	2.627	297106	1030652			178	0
	2.631	266121	1058774			178.7	0
	2.636	240682	1025793			178.8	76840
	2.641	240987	1033501			178.9	116800
	2.645	259365	1059649			179	0
	2.65	286526	1075238			180	0
	2.654	327236	996029			180.1	70680
	2.659	381826	938956			180.2	31760
	2.664	413313	893702			180.3	227400
	2.668	431837	867832			180.4	36880
	2.673	456315	831966			180.5	0
	2.677	458001	836178			182.2	0
	2.682	460386	830905			182.3	28690
	2.687	475328	906398			182.4	37910
	2.691	462506	960040			182.5	0
	2.696	451536	995805			183.4	0
	2.7	453793	1083830			183.5	147500
	2.705	444142	1210651			183.6	16400
	2.71	448445	1270031			183.7	0
	2.714	447829	1339568			183.8	0
	2.719	381457	1408957			183.9	82980
	2.723	348092	1481090			184	13330
	2.728	314502	1525354			184.1	63510
	2.733	280811	1496625			184.2	69670
	2.737	256032	1392583			184.3	39960
	2.742	231252	1324127			184.4	0
	2.746	215351	1235673			184.7	0
	2.751	239101	1124979			184.8	98340
	2.756	232087	1017980			184.9	162800
	2.76	243542	926512			185	290800
	2.765	263142	845706			185.1	242700
	2.769	276827	816402			185.2	213000
	2.774	295574	768380			185.3	147500
	2.779	314322	775600			185.4	15380
	2.783	366182	765651			185.5	68630
	2.788	429824	772929			185.6	134200
	2.792	466564	801463			185.7	106500
	2.797	459105	854237			185.8	77860
	2.802	468151	871457			185.9	0
	2.806	467071	895299			186	0
	2.811	475122	844867			186.1	120900
	2.815	419054	805455			186.2	22550
	2.82	356475	720981			186.3	0
	2.825	307347	613062			192.7	0
	2.829	287586	515935			192.8	38930
	2.834	240731	450041			192.9	62500
	2.838	198939	387587			193	0
	2.843	138885	385029			194.3	0
	2.848	107729	407203			194.4	85030
	2.852	81688	458063			194.5	23570
	2.857	69923	520645			194.6	0
	2.861	58157	553015			196.3	0
	2.866	77042	566286			196.4	51240
	2.871	95927	592579			196.5	0
	2.875	126285	592231			198.6	0
	2.88	158751	609589			198.7	81960
	2.884	220723	645051			198.8	0
	2.889	261841	691779			199.3	0
	2.894	311769	711536			199.4	68630
	2.898	346261	751355			199.5	74790
	2.903	391807	771852			199.6	0
	2.907	445074	790919			200.6	0
	2.912	526229	760259			200.7	34840
	2.917	559318	693389			200.8	36880
	2.921	591289	615959			200.9	0
	2.926	614631	599368			203.8	0
	2.93	625034	561750			203.9	40980
	2.935	624161	546381			204	64550
	2.94	620049	529900			204.1	19480
	2.944	560161	514483			204.2	0
	2.949	511655	531012			207.7	0
	2.953	478680	534862			207.8	80930
	2.958	436533	504245			207.9	16400
	2.963	413123	513631			208	0
	2.967	383539	510568			208.8	0
	2.972	341222	506790			208.9	90150
	2.976	343173	529281			209	23570
	2.981	353557	524091			209.1	0
	2.986	348272	530873			209.8	0
	2.99	351979	573547			209.9	95250
	2.995	338591	599889			210	55320
	2.999	329121	616449			210.1	0
	3.004	318242	657727			216.3	0
	3.009	289268	684159			216.4	37920
	3.013	260294	750078			216.5	0
	3.018	240298	835890			216.9	0
	3.022	220303	896091			217	80920
	3.027	204594	909539			217.1	46100
	3.032	226332	979309			217.2	0
	3.036	249379	1013923			220.3	0
	3.041	271538	1048705			220.4	49170
	3.045	293696	1058207			220.5	73760
	3.05	313567	1042797			220.6	0
	3.055	333437	995743			220.9	0
	3.059	363947	983943			221	111700
	3.064	331320	902447			221.1	43040
	3.068	304701	881085			221.2	129100
	3.073	269620	887847			221.3	0
	3.078	234538	868237			221.6	0
	3.082	200600	850367			221.7	120900
	3.087	170595	858160			221.8	0
	3.091	147373	875542			222.8	0
	3.096	156486	901723			222.9	13330
	3.101	178979	842794			223	0
	3.105	211548	758999			224.7	0
	3.11	258765	712685			224.8	34840
	3.114	305982	658047			224.9	101400
	3.119	361279	643892			225	0
	3.124	405038	596540			226.2	0
	3.128	439864	563458			226.3	146500
	3.133	472363	578201			226.4	16400
	3.137	512436	590118			226.5	0
	3.142	535203	579095			227	0
	3.147	569998	627992			227.1	101400
	3.151	576839	606914			227.2	0
	3.156	579318	632163			227.9	0
	3.16	598220	650351			228	53280
	3.165	581634	657999			228.1	0
	3.17	563382	668149			228.4	0
	3.174	536804	696422			228.5	121900
	3.179	511269	635540			228.6	16400
	3.183	512676	610246			228.7	0
	3.188	503792	559437			230	0
	3.193	470400	514285			230.1	52260
	3.197	467032	478696			230.2	0
	3.202	472196	448967			230.5	0
	3.206	496860	416547			230.6	68630
	3.211	493179	440269			230.7	85030
	3.216	484991	493823			230.8	0
	3.22	498298	550078			233	0
	3.225	527873	627323			233.1	91160
	3.229	546268	695981			233.2	86050
	3.234	538660	745496			233.3	0
	3.239	546073	787855			238	0
	3.243	584579	792114			238.1	47140
	3.248	615344	754033			238.2	0
	3.252	631330	689593			239.3	0
	3.257	637169	618866			239.4	103400
	3.262	666007	560352			239.5	53270
	3.266	695007	540087			239.6	0
	3.271	677365	516995			239.8	0
	3.275	619667	537702			239.9	280600
	3.28	566926	569302			240	517200
	3.284	547726	660376			240.1	1010000
	3.289	531617	725846			240.2	1968000
	3.294	510512	789582			240.3	2821000
	3.298	510333	809802			240.4	7116000
	3.303	523306	846106			240.5	16140000
	3.307	572960	861432			240.6	29410000
	3.312	612626	862664			240.7	49090000
	3.317	599988	811531			240.8	75630000
	3.321	603522	763567			240.9	115000000
	3.326	575106	710314			241	132700000
	3.33	537657	704079			241.1	133500000
	3.335	527804	690321			241.2	133500000
	3.34	528817	655501			241.3	133500000
	3.344	529467	648155			241.4	132900000
	3.349	557552	641507			241.5	79220000
	3.353	560575	628063			241.6	38110000
	3.358	572850	598722			241.7	18800000
	3.363	597258	531616			241.8	14590000
	3.367	602927	447978			241.9	17660000
	3.372	553308	385374			242	23750000
	3.376	503320	321414			242.1	28250000
	3.381	457469	274443			242.2	27000000
	3.386	424148	248162			242.3	23380000
	3.39	412501	277618			242.4	16260000
	3.395	369556	317238			242.5	9214000
	3.399	325127	370852			242.6	5999000
	3.404	321441	435525			242.7	3055000
	3.409	324767	491618			242.8	2527000
	3.413	317227	559268			242.9	2195000
	3.418	309687	628488			243	3247000
	3.422	291414	640167			243.1	3162000
	3.427	310590	643774			243.2	2705000
	3.432	319458	647381			243.3	3436000
	3.436	310881	639325			243.4	1450000
	3.441	302305	613132			243.5	1746000
	3.445	309419	563826			243.6	615500
	3.45	316532	506789			243.7	147500
	3.455	310948	442628			243.8	212000
	3.459	277388	408699			243.9	175100
	3.464	262964	390295			244	235600
	3.468	251948	362039			244.1	139300
	3.473	240931	349493			244.2	231500
	3.478	208174	348503			244.3	229400
	3.482	184338	339021			244.4	90150
	3.487	172544	353468			244.5	125000
	3.491	163343	329396			244.6	13330
	3.496	146711	274272			244.7	88100
	3.501	141526	244145			244.8	30740
	3.505	143396	207522			244.9	0
	3.51	164084	193063			245.1	0
	3.514	170752	188447			245.2	100400
	3.519	177420	192848			245.3	15380
	3.524	207670	228271			245.4	0
	3.528	232973	294327			246.1	0
	3.533	245925	331301			246.2	98340
	3.537	252574	375369			246.3	16400
	3.542	244583	382307			246.4	0
	3.547	237871	395615			248.8	0
	3.551	241989	406093			248.9	160800
	3.556	214137	391863			249	77860
	3.56	202663	360739			249.1	22550
	3.565	209351	352169			249.2	0
	3.57	214505	343600			251.9	0
	3.574	226978	342801			252	67600
	3.579	243273	340088			252.1	32790
	3.583	237907	315983			252.2	33810
	3.588	253867	317855			252.3	33810
	3.593	249340	308188			252.4	0
	3.597	220837	295920			253.5	0
	3.602	186091	283651			253.6	34840
	3.606	151345	318558			253.7	26640
	3.611	116599	362248			253.8	0
	3.616	92684	457879			255.6	0
	3.62	65237	525285			255.7	138300
	3.625	48033	613740			255.8	111700
	3.629	42817	689312			255.9	0
	3.634	55513	772258			256.5	0
	3.639	71123	786555			256.6	103400
	3.643	86733	779181			256.7	145400
	3.648	102342	711789			256.8	184400
	3.652	108992	659032			256.9	0
	3.657	115641	590825			257	66580
	3.662	126293	561215			257.1	84000
	3.666	125751	516857			257.2	266300
	3.671	137428	506408			257.3	243700
	3.675	158764	504053			257.4	240700
	3.68	214715	511532			257.5	242700
	3.685	303128	545560			257.6	0
	3.689	410415	631759			257.9	0
	3.694	523747	672336			258	115700
	3.698	641316	749530			258.1	71720
	3.703	742696	814182			258.2	0
	3.708	853018	883462			258.4	0
	3.712	900038	991850			258.5	13330
	3.717	937902	1100292			258.6	73760
	3.721	938018	1137751			258.7	0
	3.726	914038	1206150			260.5	0
	3.731	871618	1262488			260.6	14360
	3.735	813267	1334475			260.7	33810
	3.74	708050	1389376			260.8	0
	3.744	625597	1395781			262.3	0
	3.749	519344	1360869			262.4	24590
	3.754	456160	1334580			262.5	214000
	3.758	407025	1252828			262.6	502800
	3.763	372400	1110246			262.7	1032000
	3.767	363476	982994			262.8	1060000
	3.772	399151	880862			262.9	1534000
	3.777	440751	811519			263	1504000
	3.781	456170	725924			263.1	1191000
	3.786	424497	689351			263.2	892000
	3.79	392824	717629			263.3	711700
	3.795	361152	803239			263.4	573500
	3.8	312947	831141			263.5	487500
	3.804	232069	827591			263.6	189500
	3.809	154330	801319			263.7	166900
	3.813	110416	830330			263.8	152600
	3.818	100018	814503			263.9	304200
	3.823	89621	767229			264	348200
	3.827	79223	706829			264.1	88100
	3.832	75751	684515			264.2	96290
	3.836	88616	681329			264.3	104500
	3.841	95203	703961			264.4	163900
	3.846	101791	670489			264.5	94240
	3.85	85842	658326			264.6	0
	3.855	69894	645368			264.7	27670
	3.859	53945	624075			264.8	17430
	3.864	38889	614227			264.9	0
	3.869	25955	604379			265	0
	3.873	31950	568434			265.1	98340
	3.878	37945	564276			265.2	16400
	3.882	55856	567629			265.3	0
	3.887	80823	563594			270.6	0
	3.892	105790	558094			270.7	112700
	3.896	130757	534906			270.8	185400
	3.901	151481	520612			270.9	121900
	3.905	140624	519368			271	138300
	3.91	129768	533789			271.1	341000
	3.915	118911	493065			271.2	26640
	3.919	93944	475340			271.3	79910
	3.924	76783	473843			271.4	0
	3.928	59622	449934			272.3	0
	3.933	52819	439254			272.4	86050
	3.938	70211	428575			272.5	26640
	3.942	87603	386563			272.6	0
	3.947	104996	386586			272.7	48150
	3.951	129443	368210			272.8	52260
	3.956	155198	335862			272.9	0
	3.961	180954	367833			274.4	0
	3.965	190234	346661			274.5	78880
	3.97	182706	340360			274.6	0
	3.974	175177	349725			277.3	0
	3.979	186978	355130			277.4	64530
	3.984	198779	385232			277.5	49170
	3.988	184548	422320			277.6	0
	3.993	170316	379972			278.4	0
	3.997	164322	368644			278.5	110600
	4.002	166732	338474			278.6	73760
	4.007	169143	309322			278.7	0
	4.011	132895	285165			278.8	186400
	4.016	96647	230011			278.9	180300
	4.02	77317	182983			279	0
	4.025	57988	179620			279.1	108600
	4.03	38659	176257			279.2	204800
	4.034	19329	177770			279.3	14360
	4.039	0	177244			279.4	0
	4.043	0	181342			279.6	0
	4.048	0	200938			279.7	21520
	4.053	0	204282			279.8	72740
	4.057	0	199731			279.9	0
	4.062	0	199908			280.8	0
	4.066	0	216770			280.9	14360
						281	65570
						281.1	0
						281.2	0
						281.3	112700
						281.4	21520
						281.5	0
						282	0
						282.1	75800
						282.2	139300
						282.3	69670
						282.4	0
						284.6	0
						284.7	118800
						284.8	0
						287	0
						287.1	79910
						287.2	25620
						287.3	0
						288.6	0
						288.7	55330
						288.8	40980
						288.9	85030
						289	0
						289.3	0
						289.4	121900
						289.5	38930
						289.6	0
						290.8	0
						290.9	15380
						291	121900
						291.1	20500
						291.2	20500
						291.3	0
						291.5	0
						291.6	35860
						291.7	14360
						291.8	0
						294.8	0
						294.9	136200
						295	17430
						295.1	31760
						295.2	15380
						295.3	0
						295.7	0
						295.8	32790
						295.9	35860
						296	73760
						296.1	0
						300.2	0
						300.3	32790
						300.4	22550
						300.5	0
						300.7	0
						300.8	37910
						300.9	25620
						301	0
						301.1	115700
						301.2	68640
						301.3	28690
						301.4	15380
						301.5	84000
						301.6	13330
						301.7	22550
						301.8	0
						302.4	0
						302.5	26640
						302.6	37910
						302.7	0
						302.8	13330
						302.9	13330
						303	0
						303.3	0
						303.4	56340
						303.5	46100
						303.6	0
						303.7	16400
						303.8	50210
						303.9	0
						304.5	0
						304.6	92200
						304.7	0
						306	0
						306.1	52240
						306.2	35860
						306.3	0
						308.5	0
						308.6	106500
						308.7	0
						308.9	0
						309	57360
						309.1	22550
						309.2	0
						309.8	0
						309.9	106500
						310	0
						311.2	0
						311.3	97300
						311.4	39960
						311.5	0
						312.2	0
						312.3	186400
						312.4	23570
						312.5	0
						315.1	0
						315.2	25620
						315.3	56360
						315.4	15380
						315.5	0
						319.3	0
						319.4	78880
						319.5	0
						320.6	0
						320.7	71720
						320.8	0
						320.9	0
						321	70690
						321.1	0
						321.2	0
						321.3	61480
						321.4	0
						321.8	0
						321.9	55320
						322	27670
						322.1	0
						322.7	0
						322.8	43030
						322.9	37910
						323	0
						324	0
						324.1	64530
						324.2	71720
						324.3	0
						324.9	0
						325	16400
						325.1	98340
						325.2	0
						325.3	77840
						325.4	114700
						325.5	68640
						325.6	0
						328.6	0
						328.7	30740
						328.8	80930
						328.9	27670
						329	78880
						329.1	0
						329.7	0
						329.8	22550
						329.9	0
						334.5	0
						334.6	96290
						334.7	54310
						334.8	0
						334.9	50200
						335	30740
						335.1	0
						339.2	0
						339.3	61480
						339.4	0
						340.5	0
						340.6	51240
						340.7	0
						344	0
						344.1	15380
						344.2	256000
						344.3	52240
						344.4	0
						345	0
						345.1	43030
						345.2	20500
						345.3	0
						346.2	0
						346.3	51240
						346.4	0
						346.5	82980
						346.6	0
						347	0
						347.1	135200
						347.2	37910
						347.3	0
						347.9	0
						348	64550
						348.1	0
						349.1	0
						349.2	42000
						349.3	27670
						349.4	36880
						349.5	22550
						349.6	0
						353.7	0
						353.8	77840
						353.9	191500
						354	160800
						354.1	0
						356.1	0
						356.2	55330
						356.3	0
						356.6	0
						356.7	79910
						356.8	0
						357.2	0
						357.3	17430
						357.4	0
						358.7	0
						358.8	96290
						358.9	120900
						359	0
						359.3	0
						359.4	60450
						359.5	111700
						359.6	19480
						359.7	0
						359.8	103500
						359.9	0
						360.3	0
						360.4	47120
						360.5	22550
						360.6	0
						360.9	0
						361	76840
						361.1	0
						361.8	0
						361.9	28690
						362	0
						362.6	0
						362.7	20500
						362.8	69670
						362.9	0
						363	0
						363.1	129100
						363.2	76840
						363.3	0
						363.7	0
						363.8	19480
						363.9	24590
						364	0
						365.3	0
						365.4	57360
						365.5	28690
						365.6	0
						365.9	0
						366	31760
						366.1	20500
						366.2	0
						367.1	0
						367.2	47120
						367.3	55330
						367.4	0
						369.7	0
						369.8	40980
						369.9	23570
						370	16400
						370.1	61480
						370.2	0
						371	0
						371.1	51220
						371.2	40980
						371.3	53280
						371.4	0
						373.4	0
						373.5	34840
						373.6	0
						375	0
						375.1	45080
						375.2	17430
						375.3	63510
						375.4	42000
						375.5	0
						375.6	127000
						375.7	110600
						375.8	0
						376.2	0
						376.3	35860
						376.4	23570
						376.5	0
						377.8	0
						377.9	76820
						378	34840
						378.1	0
						383.1	0
						383.2	111700
						383.3	0
						384.1	0
						384.2	26640
						384.3	0
						386.7	0
						386.8	15380
						386.9	94240
						387	0
						391.8	0
						391.9	76840
						392	0
						392.3	0
						392.4	15380
						392.5	0
						392.7	0
						392.8	118800
						392.9	0
						393.7	0
						393.8	68640
						393.9	0
						394	0
						394.1	119800
						394.2	16400
						394.3	0
						394.5	0
						394.6	119800
						394.7	14360
						394.8	0
						395.9	0
						396	54290
						396.1	84000
						396.2	0
						396.3	0
						396.4	27670
						396.5	16400
						396.6	0
						396.7	0
						396.8	113700
						396.9	21520
						397	0
						398.4	0
						398.5	50200
						398.6	29710
						398.7	0
						402.4	0
						402.5	33810
						402.6	29710
						402.7	0
						403.7	0
						403.8	15380
						403.9	0
						405	0
						405.1	32790
						405.2	0
						405.9	0
						406	121900
						406.1	37910
						406.2	0
						411.4	0
						411.5	101400
						411.6	0
						412.7	0
						412.8	103500
						412.9	12310
						413	0
						413.1	85030
						413.2	0
						416.8	0
						416.9	19480
						417	0
						419.9	0
						420	68640
						420.1	133200
						420.2	19480
						420.3	86050
						420.4	20500
						420.5	0
						426.6	0
						426.7	61480
						426.8	0
						429.2	0
						429.3	165900
						429.4	19480
						429.5	0
						431.6	0
						431.7	17430
						431.8	0
						433.1	0
						433.2	67620
						433.3	0
						435.7	0
						435.8	101400
						435.9	169000
						436	0
						437.5	0
						437.6	47120
						437.7	71720
						437.8	0
						439.9	0
						440	96290
						440.1	0
						440.5	0
						440.6	115700
						440.7	31760
						440.8	0
						442.7	0
						442.8	62500
						442.9	14360
						443	0
						448.6	0
						448.7	57360
						448.8	21520
						448.9	0
						449.9	0
						450	150600
						450.1	17430
						450.2	0
						450.3	25620
						450.4	21520
						450.5	0
						451.4	0
						451.5	67620
						451.6	0
						452.8	0
						452.9	51240
						453	0
						458.9	0
						459	110600
						459.1	0
						460.7	0
						460.8	86050
						460.9	0
						464.5	0
						464.6	60440
						464.7	33810
						464.8	0
						464.9	21520
						465	0
						465.1	45090
						465.2	0
						466	0
						466.1	173100
						466.2	0
						466.3	82980
						466.4	20500
						466.5	0
						467.7	0
						467.8	79890
						467.9	37910
						468	0
						469.1	0
						469.2	27670
						469.3	0
						472.4	0
						472.5	31760
						472.6	0
						474.6	0
						474.7	72740
						474.8	0
						476.5	0
						476.6	98340
						476.7	66600
						476.8	0
						477.3	0
						477.4	38930
						477.5	24590
						477.6	0
						477.8	0
						477.9	82960
						478	39960
						478.1	0
						479	0
						479.1	75810
						479.2	15380
						479.3	0
						480.6	0
						480.7	46100
						480.8	88100
						480.9	0
						481	32790
						481.1	12310
						481.2	0
						481.3	79890
						481.4	35860
						481.5	39960
						481.6	54310
						481.7	16400
						481.8	0
						482.1	0
						482.2	42000
						482.3	21520
						482.4	0
						482.5	50200
						482.6	34840
						482.7	0
						483.3	0
						483.4	14360
						483.5	0
						486	0
						486.1	20500
						486.2	0
						486.6	0
						486.7	32790
						486.8	27670
						486.9	0
						488.1	0
						488.2	89110
						488.3	50200
						488.4	0
						489.7	0
						489.8	33810
						489.9	15380
						490	0
						492.7	0
						492.8	66580
						492.9	35860
						493	0
						497.1	0
						497.2	118800
						497.3	88100
						497.4	0
						498.2	0
						498.3	43030
						498.4	97320
						498.5	0
						498.9	0
						499	47120
						499.1	86050
						499.2	0
						502.9	0
						503	91170
						503.1	0
						505.5	0
						505.6	18450
						505.7	0
						505.8	0
						505.9	94230
						506	79910
						506.1	0
						507.8	0
						507.9	91170
						508	28690
						508.1	0
						509.3	0
						509.4	87080
						509.5	0
						513.5	0
						513.6	38930
						513.7	39960
						513.8	0
						516.2	0
						516.3	76840
						516.4	17430
						516.5	0
						516.7	0
						516.8	57380
						516.9	15380
						517	59430
						517.1	76840
						517.2	183300
						517.3	121900
						517.4	0
						517.6	0
						517.7	119800
						517.8	20500
						517.9	0
						518.4	0
						518.5	87080
						518.6	0
						518.9	0
						519	128000
						519.1	88100
						519.2	126000
						519.3	334900
						519.4	62480
						519.5	0
						519.9	0
						520	66600
						520.1	14360
						520.2	0
						522.4	0
						522.5	27670
						522.6	0
						524.7	0
						524.8	50200
						524.9	21520
						525	0
						525.5	0
						525.6	42000
						525.7	15380
						525.8	0
						528.9	0
						529	21520
						529.1	0
						530.5	0
						530.6	46120
						530.7	0
						535.4	0
						535.5	40980
						535.6	27670
						535.7	0
						536.9	0
						537	32790
						537.1	18450
						537.2	0
						541.1	0
						541.2	107600
						541.3	14360
						541.4	0
						542.9	0
						543	26640
						543.1	151600
						543.2	163900
						543.3	117800
						543.4	129100
						543.5	118800
						543.6	135200
						543.7	61480
						543.8	65570
						543.9	118800
						544	68640
						544.1	69650
						544.2	35860
						544.3	0
						544.6	0
						544.7	36880
						544.8	12310
						544.9	82960
						545	74790
						545.1	0
						546	0
						546.1	63510
						546.2	92200
						546.3	47120
						546.4	0
						547.1	0
						547.2	19480
						547.3	0
						549.4	0
						549.5	22550
						549.6	0
						550.3	0
						550.4	53270
						550.5	22550
						550.6	101400
						550.7	0
						550.9	0
						551	16400
						551.1	0
						551.2	40980
						551.3	121900
						551.4	0
						551.9	0
						552	83990
						552.1	37910
						552.2	0
						552.7	0
						552.8	55320
						552.9	44050
						553	29710
						553.1	76840
						553.2	17430
						553.3	36900
						553.4	0
						553.6	0
						553.7	94240
						553.8	44050
						553.9	22550
						554	0
						554.1	0
						554.2	63510
						554.3	42000
						554.4	0
						554.6	0
						554.7	64530
						554.8	89120
						554.9	110600
						555	37910
						555.1	0
						556.1	0
						556.2	42000
						556.3	30740
						556.4	0
						561.5	0
						561.6	28690
						561.7	95270
						561.8	0
						562.7	0
						562.8	15380
						562.9	0
						563	39960
						563.1	23570
						563.2	0
						564.2	0
						564.3	61480
						564.4	0
						565.4	0
						565.5	72740
						565.6	0
						566.5	0
						566.6	44050
						566.7	21520
						566.8	0
						567.3	0
						567.4	76840
						567.5	19480
						567.6	0
						567.8	0
						567.9	43040
						568	0
						570.5	0
						570.6	30740
						570.7	92200
						570.8	0
						574.8	0
						574.9	48150
						575	40980
						575.1	0
						579	0
						579.1	19480
						579.2	0
						579.3	0
						579.4	145400
						579.5	43040
						579.6	106500
						579.7	28690
						579.8	0
						579.9	0
						580	57380
						580.1	0
						581.7	0
						581.8	19480
						581.9	71720
						582	82980
						582.1	0
						582.6	0
						582.7	65560
						582.8	172100
						582.9	14360
						583	39960
						583.1	139300
						583.2	39960
						583.3	77860
						583.4	13330
						583.5	0
						583.6	39960
						583.7	46100
						583.8	93200
						583.9	86050
						584	100400
						584.1	0
						584.8	0
						584.9	48160
						585	0
						589.4	0
						589.5	48150
						589.6	31760
						589.7	0
						592.8	0
						592.9	28690
						593	0
						593.1	0
						593.2	31760
						593.3	128000
						593.4	39960
						593.5	0
						594.6	0
						594.7	27670
						594.8	21520
						594.9	0
						595.3	0
						595.4	36880
						595.5	15380
						595.6	0
						601.7	0
						601.8	75810
						601.9	13330
						602	0
						602.7	0
						602.8	31760
						602.9	19480
						603	33810
						603.1	15380
						603.2	0
						612.3	0
						612.4	27670
						612.5	0
						618.3	0
						618.4	55320
						618.5	22550
						618.6	0
						620.1	0
						620.2	79910
						620.3	23570
						620.4	0
						627	0
						627.1	18450
						627.2	0
						628.8	0
						628.9	80930
						629	16400
						629.1	0
						631.1	0
						631.2	67620
						631.3	61480
						631.4	0
						632.1	0
						632.2	21520
						632.3	27670
						632.4	0
						633.1	0
						633.2	65570
						633.3	0
						633.4	0
						633.5	53280
						633.6	0
						645.8	0
						645.9	32790
						646	15380
						646.1	0
						652.5	0
						652.6	89120
						652.7	15380
						652.8	0
						657.7	0
						657.8	49170
						657.9	29710
						658	0
						658.1	0
						658.2	21520
						658.3	0
						658.6	0
						658.7	32790
						658.8	0
						660.6	0
						660.7	82960
						660.8	47120
						660.9	0
						662.5	0
						662.6	37910
						662.7	16400
						662.8	0
						667.2	0
						667.3	64550
						667.4	0
						669.2	0
						669.3	15380
						669.4	58400
						669.5	59430
						669.6	0
						670.2	0
						670.3	50200
						670.4	22550
						670.5	0
						670.7	0
						670.8	119800
						670.9	13330
						671	0
						673.7	0
						673.8	72740
						673.9	0
						675.8	0
						675.9	89120
						676	15380
						676.1	0
						676.4	0
						676.5	51220
						676.6	110600
						676.7	0
						678.8	0
						678.9	25620
						679	14360
						679.1	0
						681.6	0
						681.7	79910
						681.8	0
						683.4	0
						683.5	43030
						683.6	35860
						683.7	0
						690.1	0
						690.2	17430
						690.3	0
						691.4	0
						691.5	15380
						691.6	0
						697.7	0
						697.8	99360
						697.9	0
						701.1	0
						701.2	19480
						701.3	0
						708.4	0
						708.5	12310
						708.6	0
						708.7	82980
						708.8	0
						711.9	0
						712	93220
						712.1	0
						726.6	0
						726.7	33830
						726.8	0
						727.5	0
						727.6	33810
						727.7	80930
						727.8	36880
						727.9	0
						741.9	0
						742	57360
						742.1	38930
						742.2	0
						768.6	0
						768.7	14360
						768.8	0
						789.5	0
						789.6	40980
						789.7	23570
						789.8	0
						791.7	0
						791.8	54290
						791.9	28690
						792	0
						800.7	0
						800.8	14360
						800.9	0
						804.6	0
						804.7	14360
						804.8	17430
						804.9	0
						811.5	0
						811.6	15380
						811.7	14360
						811.8	0
						814.5	0
						814.6	22550
						814.7	24590
						814.8	0
						821	0
						821.1	55320
						821.2	74790
						821.3	0
						822.7	0
						822.8	18450
						822.9	36880
						823	52260
						823.1	0
						827.1	0
						827.2	50200
						827.3	23570
						827.4	0
						833	0
						833.1	91170
						833.2	14360
						833.3	0
						839	0
						839.1	41000
						839.2	0
						849.2	0
						849.3	78880
						849.4	0
						849.8	0
						849.9	64550
						850	0
						852.9	0
						853	16400
						853.1	15380
						853.2	60440
						853.3	26640
						853.4	0
						861.9	0
						862	27670
						862.1	12310
						862.2	0
						866.2	0
						866.3	37920
						866.4	0
						866.9	0
						867	36880
						867.1	30740
						867.2	0
						867.3	0
						867.4	40980
						867.5	25620
						867.6	0
						868.2	0
						868.3	60450
						868.4	0
						876.5	0
						876.6	49190
						876.7	0
						877.2	0
						877.3	12310
						877.4	182300
						877.5	19480
						877.6	0
						878.1	0
						878.2	19480
						878.3	0
						882.4	0
						882.5	44070
						882.6	0
						887	0
						887.1	30760
						887.2	0
						887.4	0
						887.5	32790
						887.6	57380
						887.7	0
						897.2	0
						897.3	144400
						897.4	33810
						897.5	0
						899.3	0
						899.4	72740
						899.5	0
						917.1	0
						917.2	20500
						917.3	34840
						917.4	0
						918.8	0
						918.9	34840
						919	15380
						919.1	0
						928.3	0
						928.4	19480
						928.5	52260
						928.6	0
						932.4	0
						932.5	19480
						932.6	21520
						932.7	0
						937.5	0
						937.6	35880
						937.7	0
						952.8	0
						952.9	144400
						953	14360
						953.1	0
						954.2	0
						954.3	59410
						954.4	90150
						954.5	0
						969.9	0
						970	36880
						970.1	17430
						970.2	0
						976.9	0
						977	100400
						977.1	0
						997.5	0
						997.6	78870
						997.7	67620
						997.8	0
						1009.4	0
						1009.5	58390
						1009.6	24590
						1009.7	0
						1041.3	0
						1041.4	16400
						1041.5	0
						1051.4	0
						1051.5	86050
						1051.6	0
						1057.4	0
						1057.5	14360
						1057.6	22550
						1057.7	0
						1082.2	0
						1082.3	29710
						1082.4	165900
						1082.5	0
						1085.4	0
						1085.5	57360
						1085.6	66600
						1085.7	0
						1087.7	0
						1087.8	19480
						1087.9	26640
						1088	0
						1089	0
						1089.1	35860
						1089.2	18450
						1089.3	0
						1090.3	0
						1090.4	25620
						1090.5	0
						1097	0
						1097.1	15380
						1097.2	26640
						1097.3	0
						1099.5	0
						1099.6	17430
						1099.7	0
						1111.1	0
						1111.2	24590
						1111.3	13330
						1111.4	0
						1115.6	0
						1115.7	33830
						1115.8	0
						1123.9	0
						1124	12310
						1124.1	19480
						1124.2	0
						1127.2	0
						1127.3	95270
						1127.4	0
						1130.9	0
						1131	61480
						1131.1	16400
						1131.2	17430
						1131.3	78880
						1131.4	0
						1136.3	0
						1136.4	45090
						1136.5	0
						1147.6	0
						1147.7	20500
						1147.8	0
						1153.8	0
						1153.9	53280
						1154	16400
						1154.1	0
						1158.9	0
						1159	58390
						1159.1	25620
						1159.2	0
						1164	0
						1164.1	23570
						1164.2	0
						1174.3	0
						1174.4	102400
						1174.5	0
						1179	0
						1179.1	13330
						1179.2	22550
						1179.3	0
						1183	0
						1183.1	20500
						1183.2	0
						1189.2	0
						1189.3	70680
						1189.4	67620
[truncated: 36 more rows]

## Sheet: SI Fig. 8
a	Elution time (min)	0 Gy	60 Gy		b	m/z	intensity
	0.002	41318	0			50	0
	0.007	38424	0			53	0
	0.012	27846	0			53.1	266300
	0.017	17406	0			53.2	23570
	0.021	9014	0			53.3	0
	0.026	2909	0			53.4	33810
	0.031	0	0			53.5	121900
	0.036	3321	0			53.6	23570
	0.041	2746	0			53.7	169000
	0.046	0	0			53.8	71720
	0.05	0	0			53.9	0
	0.055	0	0			54.9	0
	0.06	0	0			55	32790
	0.065	0	0			55.1	13330
	0.07	0	0			55.2	0
	0.075	0	0			55.3	0
	0.079	0	0			55.4	86040
	0.084	0	0			55.5	249900
	0.089	0	0			55.6	326700
	0.094	0	0			55.7	530500
	0.099	0	0			55.8	514100
	0.104	0	0			55.9	728100
	0.108	0	0			56	900200
	0.113	0	0			56.1	901200
	0.118	0	0			56.2	1011000
	0.123	0	0			56.3	919600
	0.128	0	0			56.4	534600
	0.133	0	0			56.5	384000
	0.137	0	0			56.6	49170
	0.142	0	0			56.7	0
	0.147	0	0			56.8	0
	0.152	0	0			56.9	175100
	0.157	2506	5099			57	134200
	0.162	17875	12369			57.1	0
	0.166	33243	18461			57.2	0
	0.171	39923	23097			57.3	260100
	0.176	33733	25799			57.4	18450
	0.181	27544	26785			57.5	0
	0.186	14962	25925			58.1	0
	0.191	2379	23214			58.2	65580
	0.195	0	18503			58.3	12310
	0.2	0	11803			58.4	0
	0.205	0	3645			58.7	0
	0.21	0	0			58.8	115800
	0.215	0	0			58.9	0
	0.22	0	0			59.3	0
	0.224	10366	0			59.4	52240
	0.229	25978	0			59.5	161800
	0.234	26637	1964			59.6	292900
	0.239	74287	15780			59.7	118800
	0.244	153241	29965			59.8	22550
	0.249	232194	41742			59.9	72720
	0.253	300818	48483			60	34840
	0.258	365178	48201			60.1	0
	0.263	336254	40675			60.2	57360
	0.268	246691	27494			60.3	139300
	0.273	157128	10752			60.4	20500
	0.278	72729	0			60.5	107600
	0.282	0	0			60.6	349200
	0.287	0	0			60.7	404500
	0.292	0	0			60.8	268300
	0.297	0	0			60.9	559200
	0.302	0	0			61	641100
	0.306	0	0			61.1	504900
	0.311	0	0			61.2	828500
	0.316	0	0			61.3	625700
	0.321	0	6697			61.4	112700
	0.326	20919	25459			61.5	0
	0.331	41163	44964			61.6	0
	0.336	62311	63546			61.7	53270
	0.34	75262	79371			61.8	100400
	0.345	63257	90582			61.9	0
	0.35	51251	95364			63.2	0
	0.355	40517	93178			63.3	139300
	0.36	23181	84170			63.4	235600
	0.364	5148	69629			63.5	244800
	0.369	0	51667			63.6	225300
	0.374	0	32850			63.7	46100
	0.379	0	15467			63.8	505900
	0.384	0	1961			63.9	615500
	0.389	0	0			64	327700
	0.394	0	0			64.1	437300
	0.398	0	0			64.2	845900
	0.403	1630	0			64.3	321600
	0.408	13558	0			64.4	102400
	0.413	12698	4910			64.5	127000
	0.418	8475	8983			64.6	46120
	0.423	0	11140			64.7	0
	0.427	0	10993			64.8	0
	0.432	0	8740			64.9	29720
	0.437	0	4132			65	0
	0.442	0	0			65.1	19480
	0.447	0	0			65.2	0
	0.451	0	0			69.7	0
	0.456	0	0			69.8	39980
	0.461	0	0			69.9	200700
	0.466	0	0			70	73770
	0.471	0	0			70.1	0
	0.476	0	0			70.2	140300
	0.48	6471	0			70.3	177200
	0.485	19338	0			70.4	38930
	0.49	32205	0			70.5	20500
	0.495	36385	0			70.6	116800
	0.5	43598	0			70.7	225300
	0.505	34910	0			70.8	224300
	0.509	30976	0			70.9	243700
	0.514	27042	0			71	50220
	0.519	31182	0			71.1	87080
	0.524	29255	0			71.2	32790
	0.529	29501	0			71.3	246800
	0.534	23274	0			71.4	15380
	0.538	23193	0			71.5	203800
	0.543	15653	0			71.6	37910
	0.548	11145	0			71.7	0
	0.553	16308	0			72	0
	0.558	21348	0			72.1	193600
	0.563	14094	0			72.2	60440
	0.567	10570	0			72.3	0
	0.572	11267	0			72.4	0
	0.577	3113	0			72.5	50200
	0.582	410	0			72.6	89130
	0.587	3853	0			72.7	0
	0.592	7296	0			72.8	0
	0.596	2296	0			72.9	73750
	0.601	1721	0			73	108600
	0.606	0	0			73.1	0
	0.611	0	0			73.2	325700
	0.616	0	0			73.3	433200
	0.621	0	0			73.4	983100
	0.625	0	0			73.5	473100
	0.63	0	0			73.6	282700
	0.635	5413	0			73.7	429100
	0.64	12094	0			73.8	804900
	0.645	18774	0			73.9	727100
	0.65	12998	0			74	667700
	0.654	3451	0			74.1	728100
	0.659	0	0			74.2	425000
	0.664	0	0			74.3	242700
	0.669	0	0			74.4	106500
	0.674	4477	0			74.5	112700
	0.679	22712	0			74.6	189500
	0.683	41562	0			74.7	48150
	0.688	72008	0			74.8	0
	0.693	84873	447			74.9	81960
	0.698	98025	4306			75	0
	0.703	99952	8550			75.1	0
	0.708	101880	13724			75.2	171000
	0.712	89918	20216			75.3	15380
	0.717	84351	27933			75.4	0
	0.722	75461	36582			77.8	0
	0.727	79026	45221			77.9	78890
	0.732	82591	52724			78	23570
	0.737	79146	58024			78.1	0
	0.741	74348	59950			78.2	46100
	0.746	62709	58160			78.3	311300
	0.751	35663	53115			78.4	486400
	0.756	8617	45339			78.5	1026000
	0.761	0	35810			78.6	2164000
	0.766	0	25785			78.7	3273000
	0.77	0	16239			78.8	3846000
	0.775	0	7887			78.9	3431000
	0.78	0	1019			79	3715000
	0.785	0	0			79.1	3694000
	0.79	0	0			79.2	3752000
	0.795	0	0			79.3	2895000
	0.799	1336	0			79.4	1437000
	0.804	9246	0			79.5	844900
	0.809	18018	0			79.6	550000
	0.814	21706	0			79.7	241700
	0.819	22279	6604			79.8	383000
	0.824	19329	14556			79.9	469000
	0.828	16623	22114			80	547900
	0.833	14451	27837			80.1	163900
	0.838	14820	30453			80.2	402500
	0.843	9862	29088			80.3	324600
	0.848	8509	23277			80.4	195600
	0.853	0	13543			80.5	93220
	0.857	0	844			80.6	23570
	0.862	0	0			80.7	51240
	0.867	0	0			80.8	18450
	0.872	0	0			80.9	545900
	0.877	0	0			81	343100
	0.882	3927	0			81.1	172100
	0.886	16225	0			81.2	828500
	0.891	28522	0			81.3	1141000
	0.896	30656	0			81.4	1067000
	0.901	36967	0			81.5	1153000
	0.906	37703	0			81.6	1069000
	0.911	37533	0			81.7	967700
	0.915	37364	0			81.8	1289000
	0.92	42276	0			81.9	872500
	0.925	35963	0			82	258100
	0.93	34775	0			82.1	381000
	0.935	27034	0			82.2	181300
	0.94	19293	0			82.3	180300
	0.944	12372	0			82.4	0
	0.949	11719	0			82.5	0
	0.954	6885	0			82.6	52240
	0.959	5123	0			82.7	131100
	0.964	3360	0			82.8	202800
	0.969	6679	0			82.9	170000
	0.973	7704	1878			83	187400
	0.978	22333	5060			83.1	162800
	0.983	38767	6270			83.2	328700
	0.988	55201	4905			83.3	251900
	0.993	59010	794			83.4	37910
	0.998	61468	0			83.5	26640
	1.002	45036	0			83.6	105500
	1.007	33398	0			83.7	93220
	1.012	26842	0			83.8	0
	1.017	34876	0			84.1	0
	1.022	44138	0			84.2	115800
	1.027	62495	0			84.3	14360
	1.031	71263	0			84.4	0
	1.036	69870	0			84.8	0
	1.041	52739	0			84.9	99370
	1.046	36757	0			85	16400
	1.051	16761	0			85.1	65560
	1.056	1559	0			85.2	71720
	1.06	0	0			85.3	61480
	1.065	0	0			85.4	0
	1.07	6073	0			85.8	0
	1.075	13327	0			85.9	266300
	1.08	20581	0			86	180300
	1.085	47706	0			86.1	0
	1.089	70732	0			86.6	0
	1.094	85029	0			86.7	53270
	1.099	102893	0			86.8	20500
	1.104	120756	0			86.9	0
	1.109	89410	0			87.1	0
	1.114	61755	0			87.2	114700
	1.118	39302	0			87.3	12310
	1.123	16849	0			87.4	145400
	1.128	0	0			87.5	0
	1.133	0	0			87.6	27670
	1.138	4558	0			87.7	116800
	1.143	4475	0			87.8	85010
	1.147	11030	0			87.9	240700
	1.152	18241	0			88	122900
	1.157	25453	0			88.1	42000
	1.162	22338	0			88.2	122900
	1.167	23691	0			88.3	25620
	1.172	11768	0			88.4	0
	1.176	0	0			88.5	0
	1.181	0	0			88.6	78870
	1.186	0	0			88.7	236600
	1.191	0	0			88.8	236600
	1.196	0	0			88.9	272400
	1.201	0	0			89	134200
	1.205	0	0			89.1	316400
	1.21	0	0			89.2	201800
	1.215	340	0			89.3	360500
	1.22	16362	0			89.4	205900
	1.225	34229	0			89.5	326700
	1.23	54392	0			89.6	463900
	1.234	52880	0			89.7	407600
	1.239	52310	0			89.8	301100
	1.244	47886	0			89.9	210000
	1.249	39773	0			90	0
	1.254	27068	0			90.1	109600
	1.259	35671	0			90.2	75820
	1.263	46035	0			90.3	118800
	1.268	52671	0			90.4	72740
	1.273	72547	0			90.5	367600
	1.278	101646	0			90.6	108600
	1.283	121526	0			90.7	81960
	1.288	137882	0			90.8	31760
	1.292	184438	0			90.9	0
	1.297	210951	0			91	51240
	1.302	241724	3458			91.1	0
	1.307	248154	11793			91.2	0
	1.312	264094	17940			91.3	37910
	1.317	227173	20980			91.4	251900
	1.321	201277	21021			91.5	52240
	1.326	154974	18291			91.6	35860
	1.331	134406	13419			91.7	150600
	1.336	100599	7179			91.8	194600
	1.341	93222	732			91.9	58390
	1.346	78345	0			92	329800
	1.35	63797	0			92.1	153600
	1.355	39413	0			92.2	48150
	1.36	19578	0			92.3	85010
	1.365	0	0			92.4	39960
	1.37	0	4232			92.5	0
	1.375	0	12684			92.7	0
	1.379	0	21177			92.8	89110
	1.384	6715	28533			92.9	202800
	1.389	15323	33653			93	205900
	1.394	18931	36362			93.1	0
	1.399	14957	36253			93.2	0
	1.404	6063	34282			93.3	31760
	1.408	2087	31245			93.4	138300
	1.413	938	27950			93.5	0
	1.418	7331	24647			93.7	0
	1.423	19256	22009			93.8	149500
	1.428	46343	19313			93.9	264200
	1.433	67038	16505			94	88100
	1.437	82076	13188			94.1	313400
	1.442	87033	9345			94.2	118800
	1.447	83997	4969			94.3	55340
	1.452	59370	1007			94.4	0
	1.457	36709	0			94.8	0
	1.462	16875	0			94.9	196600
	1.466	7533	0			95	143400
	1.471	3314	0			95.1	0
	1.476	4175	0			96.8	0
	1.481	8110	4347			96.9	23570
	1.486	12046	9588			97	164900
	1.491	13481	15680			97.1	17430
	1.495	22046	24225			97.2	0
	1.5	38235	38343			97.5	0
	1.505	49915	65158			97.6	66580
	1.51	64340	114622			97.7	131100
	1.515	68645	197804			97.8	136200
	1.52	58689	325178			97.9	85030
	1.524	48280	504615			98	49190
	1.529	43773	734259			98.1	0
	1.534	33774	1004296			98.2	0
	1.539	34511	1293656			98.3	118800
	1.544	43937	1573550			98.4	91180
	1.549	42831	1811152			98.5	34840
	1.553	34431	1977097			98.6	0
	1.558	30335	2048283			98.9	0
	1.563	18534	2018895			99	102400
	1.568	6486	1957551			99.1	155700
	1.573	6036	2190006			99.2	0
	1.578	9233	3485544			99.3	122900
	1.582	16773	7075305			99.4	271400
	1.587	30213	14505800			99.5	706600
	1.592	125303	27378400			99.6	1566000
	1.597	1398449	46884100			99.7	3262000
	1.602	4060799	73280800			99.8	6126000
	1.607	7755305	105481000			99.9	7909000
	1.611	11999300	140928000			100	7076000
	1.616	16471400	175883000			100.1	7188000
	1.621	18879200	206065000			100.2	7459000
	1.626	18699400	227403000			100.3	5713000
	1.631	16680900	236979000			100.4	2856000
	1.636	13764200	233792000			100.5	1217000
	1.64	10425100	218922000			100.6	874600
	1.645	7931425	195118000			100.7	643100
	1.65	6703461	166161000			100.8	584800
	1.655	6329216	135995000			100.9	872500
	1.66	6387672	107983000			101	553000
	1.665	6515840	84392000			101.1	808000
	1.669	6623444	66178800			101.2	347200
	1.674	6611523	53174500			101.3	276500
	1.679	6444071	44514600			101.4	223300
	1.684	6068374	38983000			101.5	813100
	1.689	5577003	35394800			101.6	1187000
	1.694	5069289	32859900			101.7	2636000
	1.698	4554322	30836100			101.8	4037000
	1.703	4057908	29036700			101.9	4325000
	1.708	3575955	27330500			102	4816000
	1.713	3256782	25639900			102.1	4991000
	1.718	2977259	23940600			102.2	4297000
	1.723	2672181	22232600			102.3	3614000
	1.727	2407614	20536900			102.4	2638000
	1.732	2223736	18878900			102.5	1975000
	1.737	2020526	17283800			102.6	430100
	1.742	1797775	15764800			102.7	84010
	1.747	1765168	14347700			102.8	249900
	1.752	1880757	13043600			102.9	432200
	1.756	2146273	11863700			103	414800
	1.761	2466143	10809800			103.1	652400
	1.766	2931514	9874392			103.2	305200
	1.771	3201741	9045152			103.3	270400
	1.776	3229682	8312645			103.4	62500
	1.781	3018688	7652849			103.5	183300
	1.785	2670837	7052450			103.6	20500
	1.79	2119276	6506356			103.7	138300
	1.795	1616908	6009800			103.8	147500
	1.8	1258682	5561401			103.9	0
	1.805	1012818	5166428			104	115800
	1.81	869612	4823156			104.1	0
	1.814	858306	4531717			107.4	0
	1.819	870801	4286417			107.5	150600
	1.824	844582	4078710			107.6	15380
	1.829	813730	3899181			107.7	44050
	1.834	768905	3744676			107.8	20500
	1.839	689468	3605546			107.9	38930
	1.843	640021	3477432			108	310300
	1.848	618433	3356285			108.1	73770
	1.853	612576	3242585			108.2	0
	1.858	619053	3132925			108.7	0
	1.863	611308	3030337			108.8	53270
	1.868	563243	2934034			108.9	151600
	1.872	528948	2845434			109	181300
	1.877	458847	2762979			109.1	143400
	1.882	369283	2685518			109.2	16400
	1.887	298729	2607347			109.3	79910
	1.892	263697	2526678			109.4	90150
	1.897	207606	2439342			109.5	0
	1.901	185847	2342146			109.6	221200
	1.906	179944	2234917			109.7	121900
	1.911	202029	2121084			109.8	181300
	1.916	207193	2005346			109.9	55320
	1.921	234687	1894981			110	62480
	1.926	257919	1797421			110.1	197700
	1.93	297049	1719968			110.2	460800
	1.935	322411	1667688			110.3	1184000
	1.94	365557	1639531			110.4	600100
	1.945	403008	1633358			110.5	323600
	1.95	438448	1643964			110.6	208900
	1.955	442670	1663503			110.7	63510
	1.959	423946	1683597			110.8	94250
	1.964	415335	1698849			110.9	0
	1.969	399634	1702986			111	58410
	1.974	376521	1695118			111.1	0
	1.979	362585	1673311			111.2	0
	1.984	375936	1638004			111.3	211000
	1.988	342379	1590283			111.4	29720
	1.993	308334	1532888			111.5	0
	1.998	291457	1465831			111.6	54290
	2.003	276546	1393618			111.7	39960
	2.008	249879	1320225			111.8	0
	2.013	270006	1252390			111.9	45080
	2.017	287469	1195875			112	62500
	2.022	282108	1157199			112.1	0
	2.027	292069	1139177			112.6	0
	2.032	299363	1142598			112.7	96300
	2.037	282025	1163316			112.8	0
	2.042	261938	1196135			113	0
	2.046	255580	1231679			113.1	30760
	2.051	232221	1263440			113.2	0
	2.056	240945	1285397			113.3	145400
	2.061	279582	1295212			113.4	95270
	2.066	359602	1292392			113.5	0
	2.071	472568	1281044			113.6	30740
	2.075	602453	1262635			113.7	22550
	2.08	684893	1242471			113.8	0
	2.085	732423	1221329			113.9	0
	2.09	720503	1201191			114	43050
	2.095	650685	1182629			114.1	34860
	2.1	545588	1167495			114.2	159800
	2.104	448558	1154590			114.3	156700
	2.109	331048	1147526			114.4	0
	2.114	233614	1145800			115	0
	2.119	167974	1150509			115.1	80940
	2.124	127904	1161234			115.2	19480
	2.129	107834	1176243			115.3	0
	2.133	118163	1191379			117.6	0
	2.138	131644	1204447			117.7	36880
	2.143	130748	1210847			117.8	213000
	2.148	132349	1208419			117.9	0
	2.153	120713	1197040			118.3	0
	2.158	120100	1177429			118.4	58390
	2.162	126207	1151711			118.5	127000
	2.167	136165	1124116			118.6	0
	2.172	132845	1097846			120	0
	2.177	136491	1075383			120.1	243700
	2.182	121000	1059121			120.2	125000
	2.187	112478	1049430			120.3	0
	2.191	113131	1044690			121.3	0
	2.196	134891	1042983			121.4	116800
	2.201	157226	1042350			121.5	0
	2.206	200256	1040249			121.6	120900
	2.211	215048	1036270			121.7	551000
	2.216	215256	1031349			121.8	684100
	2.22	206813	1027197			121.9	761900
	2.225	200378	1026814			122	244800
	2.23	178779	1033114			122.1	330800
	2.235	177507	1046091			122.2	338000
	2.24	208154	1065015			122.3	328700
	2.245	231591	1087416			122.4	367600
	2.249	261418	1107577			122.5	129100
	2.254	303048	1121448			122.6	193600
	2.259	338448	1129198			122.7	44050
	2.264	354673	1136969			122.8	52240
	2.269	371470	1161311			122.9	174100
	2.274	370197	1226819			123	253000
	2.278	346594	1359125			123.1	78890
	2.283	336105	1582680			123.2	47140
	2.288	405580	1909766			123.3	0
	2.293	694823	2330804			124.7	0
	2.298	1233536	2815509			124.8	91180
	2.303	2162703	3312602			124.9	189500
	2.307	3400721	3757160			125	79890
	2.312	4636726	4085322			125.1	95270
	2.317	5535692	4245604			125.2	0
	2.322	5986445	4210172			125.3	0
	2.327	5697797	3985885			125.4	12310
	2.332	4771038	3606235			125.5	181300
	2.336	3623081	3124415			125.6	107600
	2.341	2492440	2603260			125.7	293900
	2.346	1527521	2101553			125.8	360500
	2.351	913144	1663877			125.9	669800
	2.356	612084	1316291			126	261200
	2.361	407736	1063930			126.1	243700
	2.365	309325	897454			126.2	170000
	2.37	265161	798755			126.3	128000
	2.375	232553	745302			126.4	60440
	2.38	204781	717603			126.5	31760
	2.385	224448	700991			126.6	0
	2.39	229979	686337			127	0
	2.394	207034	669470			127.1	178200
	2.399	179501	648916			127.2	43030
	2.404	164138	624857			127.3	0
	2.409	139387	599980			127.4	133200
	2.414	126561	575939			127.5	48150
	2.419	142210	553690			127.6	0
	2.423	160521	534781			128.5	0
	2.428	163222	519064			128.6	52240
	2.433	166254	505652			128.7	31760
	2.438	164614	494849			128.8	130100
	2.443	137487	486070			128.9	336900
	2.448	112860	478299			129	342000
	2.452	94010	471850			129.1	437300
	2.457	77495	466510			129.2	545900
	2.462	71473	462144			129.3	315400
	2.467	84588	459254			129.4	129100
	2.472	97703	456861			129.5	36880
	2.477	105616	453976			129.6	0
	2.481	113486	450356			129.7	244800
	2.486	117258	444744			129.8	340000
	2.491	121272	435827			129.9	360500
	2.496	139137	423776			130	650300
	2.501	156918	409527			130.1	1179000
	2.506	198751	394430			130.2	781400
	2.51	231528	380335			130.3	285700
	2.515	247755	369461			130.4	226300
	2.52	238450	364331			130.5	75820
	2.525	239760	366492			130.6	0
	2.53	197394	376797			130.7	15380
	2.535	163060	395209			130.8	142400
	2.539	136551	421326			130.9	80940
	2.544	119549	454236			131	19480
	2.549	87179	492549			131.1	92200
	2.554	83899	533733			131.2	0
	2.559	72669	575317			131.3	199700
	2.564	60741	613710			131.4	71720
	2.568	50986	644382			131.5	43030
	2.573	60207	663553			131.6	0
	2.578	54923	668440			132.7	0
	2.583	55622	657114			132.8	103500
	2.588	56486	630735			132.9	51240
	2.593	63335	593156			133	56360
	2.597	56166	549284			133.1	0
	2.602	56251	506288			133.2	13330
	2.607	61378	471443			133.3	146500
	2.612	66421	449785			133.4	0
	2.617	61954	444075			133.8	0
	2.622	55521	454004			133.9	15380
	2.626	59005	475196			134	76840
	2.631	61667	502429			134.1	0
	2.636	75721	529706			135.9	0
	2.641	94941	550711			136	63530
	2.646	130183	561763			136.1	0
	2.651	148132	562073			136.3	0
	2.655	152597	552333			136.4	113700
	2.66	141819	535690			136.5	34840
	2.665	129317	516035			136.6	100400
	2.67	95918	496366			136.7	20500
	2.675	78049	479748			136.8	0
	2.68	74075	468139			137.7	0
	2.684	81329	461716			137.8	68650
	2.689	89117	460909			137.9	21520
	2.694	107600	465550			138	0
	2.699	107233	474449			138.6	0
	2.704	101699	486464			138.7	120900
	2.709	84406	499563			138.8	44050
	2.713	62194	511179			138.9	0
	2.718	42484	519671			139	135200
	2.723	33469	523092			139.1	115800
	2.728	23473	519693			139.2	17430
	2.733	18187	510002			139.3	0
	2.738	18639	494809			139.4	0
	2.742	18186	475829			139.5	44070
	2.747	21504	455156			139.6	0
	2.752	23756	434768			139.8	0
	2.757	27853	416192			139.9	14360
	2.762	35763	401553			140	72740
	2.767	44698	390837			140.1	0
	2.771	53103	384830			140.9	0
	2.776	70523	383448			141	227400
	2.781	92287	385732			141.1	53270
	2.786	105772	389866			141.2	42000
	2.791	109912	394300			141.3	95270
	2.796	113353	396138			141.4	0
	2.8	103926	394189			141.6	0
	2.805	85809	387492			141.7	88100
	2.81	71137	376206			141.8	15380
	2.815	63186	361736			141.9	0
	2.82	48353	346425			142	38950
	2.825	45363	332089			142.1	0
	2.829	67167	320348			142.3	0
	2.834	85323	311281			142.4	152600
	2.839	106266	304101			142.5	14360
	2.844	129583	297367			142.6	73750
	2.849	159333	289775			142.7	175100
	2.854	148183	280529			142.8	74790
	2.858	147811	270253			142.9	48150
	2.863	141865	261531			143	56360
	2.868	140836	257417			143.1	17430
	2.873	121246	260208			143.2	157700
	2.878	142637	271957			143.3	89130
	2.883	165259	292695			143.4	0
	2.887	209149	319629			143.9	0
	2.892	272994	349284			144	44070
	2.897	354214	377755			144.1	0
	2.902	411090	402674			144.7	0
	2.907	449565	425157			144.8	92200
	2.912	475132	448755			144.9	0
	2.916	461036	480020			145.1	0
	2.921	432352	528139			145.2	47120
	2.926	411374	600628			145.3	145400
	2.931	399126	700945			145.4	0
	2.936	357250	828199			145.5	91180
	2.941	332751	974821			145.6	19480
	2.945	305998	1127768			145.7	0
	2.95	254741	1270425			146	0
	2.955	200655	1386388			146.1	57360
	2.96	174518	1461420			146.2	24600
	2.965	148868	1487278			146.3	0
	2.97	132675	1462080			146.7	0
	2.974	141520	1390914			146.8	21520
	2.979	162209	1284242			146.9	112700
	2.984	176380	1157459			147	0
	2.989	181619	1025176			147.1	39960
	2.994	169945	900575			147.2	16400
	2.999	157081	793992			147.3	0
	3.003	146796	711024			149.6	0
	3.008	137865	652012			149.7	88100
	3.013	130533	615311			149.8	154700
	3.018	145038	595501			149.9	17430
	3.023	148643	586248			150	0
	3.028	126024	581533			150.7	0
	3.032	106807	575967			150.8	70700
	3.037	110453	564836			150.9	19480
	3.042	113813	546493			151	21520
	3.047	129097	520056			151.1	0
	3.052	159421	486377			151.3	0
	3.057	185481	447454			151.4	103500
	3.061	191918	406871			151.5	0
	3.066	175979	367888			151.6	0
	3.071	151516	333879			151.7	58410
	3.076	131559	307426			151.8	0
	3.081	113735	289861			151.9	236600
	3.086	86566	280232			152	131100
	3.09	74559	277006			152.1	17430
	3.095	74722	277268			152.2	0
	3.1	65626	277749			152.3	31760
	3.105	57350	276122			152.4	40980
	3.11	60096	271067			152.5	0
	3.115	59113	261707			152.6	115800
	3.119	48420	248869			152.7	25620
	3.124	47356	233805			152.8	0
	3.129	44653	218230			153.1	0
	3.134	43261	203877			153.2	43030
	3.139	55762	192295			153.3	21520
	3.144	63958	184500			153.4	0
	3.148	61909	180840			153.6	0
	3.153	60679	181021			153.7	98340
	3.158	62279	184478			153.8	0
	3.163	56499	190161			154.4	0
	3.168	64940	196515			154.5	80940
	3.173	87478	203169			154.6	0
	3.177	110017	208961			155.6	0
	3.182	126898	213921			155.7	232500
	3.187	130544	218842			155.8	49170
	3.192	131321	224924			155.9	0
	3.197	118903	231913			156	0
	3.202	115663	241016			156.1	348200
	3.206	115252	250861			156.2	96300
	3.211	120005	259881			156.3	0
	3.216	122504	266370			156.5	0
	3.221	137952	269096			156.6	153600
	3.226	141479	266256			156.7	114700
	3.231	149923	258941			156.8	0
	3.235	166031	247922			156.9	0
	3.24	162796	234455			157	58390
	3.245	143172	220739			157.1	69670
	3.25	133422	208289			157.2	90150
	3.255	117115	197748			157.3	0
	3.26	102773	189773			157.9	0
	3.264	104782	184540			158	24600
	3.269	114042	181522			158.1	67620
	3.274	102607	181831			158.2	169000
	3.279	94082	185035			158.3	173100
	3.284	74986	191814			158.4	27670
	3.289	55891	202704			158.5	18450
	3.293	39788	218197			158.6	0
	3.298	45241	236737			158.7	25620
	3.303	44874	257954			158.8	275500
	3.308	59217	279582			158.9	46100
	3.313	73559	300219			159	162800
	3.318	83640	317314			159.1	272400
	3.322	81875	328714			159.2	230400
	3.327	89414	332380			159.3	156700
	3.332	79948	327839			159.4	90150
	3.337	70483	313771			159.5	16400
	3.342	65854	290859			159.6	0
	3.346	77578	260935			160.6	0
	3.351	79794	226688			160.7	64550
	3.356	85901	191080			160.8	0
	3.361	93033	157607			160.9	103400
	3.366	104016	129181			161	153600
	3.371	89916	108322			161.1	0
	3.375	80571	95940			162.1	0
	3.38	75160	91473			162.2	92200
	3.385	71020	93980			162.3	12310
	3.39	52415	101603			162.4	0
	3.395	54999	112113			162.5	0
	3.4	64015	124085			162.6	16400
	3.405	76801	136652			162.7	211000
	3.409	83972	148613			162.8	38930
	3.414	99501	159993			162.9	96300
	3.419	101098	170316			163	241700
	3.424	98477	179063			163.1	179200
	3.429	93930	185763			163.2	102400
	3.434	100243	190174			163.3	0
	3.438	108196	191453			163.9	0
	3.443	117665	190395			164	66580
	3.448	116272	187107			164.1	37910
	3.453	107420	182409			164.2	0
	3.458	89843	177182			164.7	0
	3.463	72304	172190			164.8	70680
	3.467	58742	167084			164.9	34840
	3.472	61490	162230			165	0
	3.477	69852	156888			165.1	63530
	3.482	76734	150835			165.2	0
	3.487	81732	143603			166.2	0
	3.491	88165	135354			166.3	98320
	3.496	79272	126273			166.4	176200
	3.501	70379	116827			166.5	15380
	3.506	61365	107173			166.6	226300
	3.511	49441	98142			166.7	344100
	3.516	35958	89780			166.8	58410
	3.52	30139	82300			166.9	442400
	3.525	24319	76234			167	371700
	3.53	28783	72182			167.1	67620
	3.535	47016	70677			167.2	142400
	3.54	66191	72264			167.3	109600
	3.545	88359	76857			167.4	39960
	3.549	116018	84162			167.5	0
	3.554	136548	93231			168	0
	3.559	140320	102351			168.1	115800
	3.564	136800	110104			168.2	39960
	3.569	127295	115352			168.3	0
	3.574	106808	117385			168.7	0
	3.578	77182	116044			168.8	15380
	3.583	56406	112583			168.9	71720
	3.588	45750	108698			169	0
	3.593	38087	106063			169.8	0
	3.598	35914	105402			169.9	154700
	3.603	45300	107253			170	38930
	3.607	51083	110612			170.1	0
	3.612	49244	114323			170.6	0
	3.617	47405	116547			170.7	64550
	3.622	50280	116331			170.8	0
	3.627	47577	113526			170.9	0
	3.632	45855	109470			171	94250
	3.636	52657	105344			171.1	13330
	3.641	59458	103673			171.2	0
	3.646	60767	106524			171.3	36880
	3.651	66873	114792			171.4	187400
	3.656	72569	127662			171.5	12310
	3.661	68840	143055			171.6	0
	3.665	69047	157769			172.5	0
	3.67	69953	168355			172.6	22550
	3.675	66840	172254			172.7	39960
	3.68	58483	167594			172.8	29720
	3.685	60373	154710			172.9	0
	3.69	55169	134931			173.1	0
	3.694	46193	111088			173.2	37910
	3.699	48488	85804			173.3	70700
	3.704	57914	62970			173.4	82960
	3.709	56271	44784			173.5	110600
	3.714	68605	33248			173.6	366600
	3.719	84793	28357			173.7	751700
	3.723	88891	29699			173.8	1218000
	3.728	92947	35250			173.9	1513000
	3.733	114586	43720			174	1319000
	3.738	118971	52518			174.1	911400
	3.743	123356	60380			174.2	567400
	3.748	126020	65961			174.3	561200
	3.752	124504	69183			174.4	452600
	3.757	98891	69883			174.5	379900
	3.762	75695	69463			174.6	169000
	3.767	52500	68232			174.7	155700
	3.772	37048	67394			174.8	42000
	3.777	22949	66778			174.9	134200
	3.781	20899	66468			175	33810
	3.786	27086	65506			175.1	102400
	3.791	37946	64076			175.2	123900
	3.796	40527	61069			175.3	189500
	3.801	49625	56873			175.4	248900
	3.806	58724	51241			175.5	0
	3.81	58232	44675			175.6	18450
	3.815	51472	37091			175.7	133200
	3.82	58564	29483			175.8	0
	3.825	55164	21884			176.7	0
	3.83	54634	14828			176.8	32790
	3.835	62259	8609			176.9	96300
	3.839	77136	3939			177	33810
	3.844	74472	1501			177.1	0
	3.849	80372	2159			177.5	0
	3.854	83486	6878			177.6	109600
	3.859	81025	16027			177.7	311300
	3.864	67664	29896			177.8	20500
	3.868	63075	47639			177.9	0
	3.873	51846	67878			178.5	0
	3.878	37584	88389			178.6	77840
	3.883	26110	107206			178.7	51220
	3.888	22585	121187			178.8	0
	3.893	22339	128655			179.4	0
	3.897	36273	128768			179.5	163900
	3.902	53158	121506			179.6	0
	3.907	70042	107636			179.8	0
	3.912	82256	89413			179.9	62480
	3.917	87913	68609			180	95270
	3.922	71848	47042			180.1	0
	3.926	55783	26238			180.2	239600
	3.931	39719	6944			180.3	53270
	3.936	27341	0			180.4	0
	3.941	27585	0			181.2	0
	3.946	38691	0			181.3	106500
	3.951	63974	0			181.4	16400
	3.955	90447	0			181.5	0
	3.96	109258	0			183.1	0
	3.965	116677	0			183.2	78890
	3.97	124096	0			183.3	0
	3.975	107911	0			183.4	25620
	3.98	96645	0			183.5	25620
	3.984	97754	10984			183.6	0
	3.989	93617	25525			184.2	0
	3.994	89481	37812			184.3	175100
	3.999	90014	45973			184.4	26640
	4.004	82022	48955			184.5	0
	4.009	61161	46114			184.8	0
	4.013	47595	37188			184.9	57360
	4.018	38127	23116			185	29720
	4.023	33414	6559			185.1	0
	4.028	27637	0			185.3	0
	4.033	30181	0			185.4	20500
						185.5	95270
						185.6	0
						185.7	188400
						185.8	108600
						185.9	0
						186.1	0
						186.2	16400
						186.3	0
						186.6	0
						186.7	69670
						186.8	0
						186.9	0
						187	104500
						187.1	0
						187.6	0
						187.7	133200
						187.8	27670
						187.9	0
						188.2	0
						188.3	50220
						188.4	241700
						188.5	122900
						188.6	70680
						188.7	43030
						188.8	0
						190	0
						190.1	28690
						190.2	61480
						190.3	0
						193	0
						193.1	106500
						193.2	15380
						193.3	0
						193.8	0
						193.9	50220
						194	0
						194.1	0
						194.2	72720
						194.3	52240
						194.4	0
						195.2	0
						195.3	53290
						195.4	0
						195.5	55320
						195.6	88100
						195.7	134200
						195.8	207900
						195.9	264200
						196	376900
						196.1	250900
						196.2	181300
						196.3	387100
						196.4	217100
						196.5	0
						199.5	0
						199.6	69670
						199.7	19480
						199.8	0
						200.8	0
						200.9	82980
						201	40980
						201.1	66600
						201.2	0
						201.9	0
						202	24600
						202.1	75820
						202.2	81960
						202.3	18450
						202.4	0
						202.8	0
						202.9	15380
						203	55340
						203.1	0
						203.6	0
						203.7	24600
						203.8	0
						204.3	0
						204.4	51220
						204.5	29720
						204.6	0
						204.7	0
						204.8	173100
						204.9	12310
						205	76820
						205.1	208900
						205.2	186400
						205.3	13330
						205.4	0
						206.1	0
						206.2	146500
						206.3	43030
						206.4	0
						206.5	151600
						206.6	136200
						206.7	0
						208.6	0
						208.7	42000
						208.8	86060
						208.9	0
						209	0
						209.1	37910
						209.2	91180
						209.3	0
						209.5	0
						209.6	180300
						209.7	25620
						209.8	0
						210.1	0
						210.2	92200
						210.3	0
						210.5	0
						210.6	29720
						210.7	13330
						210.8	0
						211.3	0
						211.4	69650
						211.5	31760
						211.6	0
						212.1	0
						212.2	249900
						212.3	31760
						212.4	0
						213.8	0
						213.9	75820
						214	0
						214.9	0
						215	29720
						215.1	18450
						215.2	16400
						215.3	0
						216.2	0
						216.3	161800
						216.4	49170
						216.5	0
						217.1	0
						217.2	141300
						217.3	118800
						217.4	21520
						217.5	0
						219.6	0
						219.7	25620
						219.8	59430
						219.9	0
						220.6	0
						220.7	42000
						220.8	19480
						220.9	0
						221.9	0
						222	27670
						222.1	144400
						222.2	0
						222.7	0
						222.8	63530
						222.9	77860
						223	34840
						223.1	0
						224.8	0
						224.9	123900
						225	141300
						225.1	113700
						225.2	0
						225.3	25620
						225.4	0
						226	0
						226.1	79890
						226.2	106500
						226.3	0
						226.4	75820
						226.5	0
						226.7	0
						226.8	109600
						226.9	0
						227.2	0
						227.3	61480
						227.4	13330
						227.5	0
						227.9	0
						228	33810
						228.1	0
						228.5	0
						228.6	88080
						228.7	201800
						228.8	0
						231.8	0
						231.9	66600
						232	0
						234.9	0
						235	104500
						235.1	0
						235.2	0
						235.3	147500
						235.4	34840
						235.5	0
						237.8	0
						237.9	86060
						238	18450
						238.1	0
						238.6	0
						238.7	23570
						238.8	15380
						238.9	0
						240	0
						240.1	57380
						240.2	0
						241.3	0
						241.4	128000
						241.5	71720
						241.6	0
						241.9	0
						242	54310
						242.1	0
						243.1	0
						243.2	65580
						243.3	0
						243.5	0
						243.6	42000
						243.7	126000
						243.8	0
						245.9	0
						246	69670
						246.1	0
						246.9	0
						247	30740
						247.1	33810
						247.2	0
						249	0
						249.1	70700
						249.2	0
						252.8	0
						252.9	59430
						253	0
						255.9	0
						256	77860
						256.1	0
						256.7	0
						256.8	24600
						256.9	36880
						257	0
						257.1	0
						257.2	129100
						257.3	42000
						257.4	0
						257.9	0
						258	173100
						258.1	87080
						258.2	52260
						258.3	55340
						258.4	0
						258.9	0
						259	85010
						259.1	100400
						259.2	0
						260.1	0
						260.1	17430
						260.2	173100
						260.3	0
						261.9	0
						262	18450
						262.1	34840
						262.2	0
						262.5	0
						262.6	168000
						262.7	116800
						262.8	0
						263.7	0
						263.8	27670
						263.9	16400
						264	0
						264.7	0
						264.8	51240
						264.9	0
						265.5	0
						265.6	70680
						265.7	80940
						265.8	0
						268.4	0
						268.5	80940
						268.6	19480
						268.7	0
						269	0
						269.1	55320
						269.2	22550
						269.3	0
						271.2	0
						271.3	21520
						271.4	217100
						271.5	0
						272.6	0
						272.7	71720
						272.8	0
						272.9	82980
						273	63530
						273.1	0
						276.3	0
						276.4	55340
						276.5	16400
						276.6	0
						278.4	0
						278.5	56340
						278.6	29720
						278.7	82960
						278.8	145400
						278.9	51220
						279	25620
						279.1	59430
						279.2	187400
						279.3	135200
						279.4	20500
						279.5	14360
						279.6	71720
						279.7	0
						279.8	76820
						279.9	66600
						280	0
						280.6	0
						280.7	40980
						280.8	20500
						280.9	0
						281	94250
						281.1	52240
						281.2	46100
						281.3	0
						281.8	0
						281.9	104500
						282	0
						282.1	84010
						282.2	13330
						282.3	0
						282.5	0
						282.6	92180
						282.7	48150
						282.8	131100
						282.9	373800
						283	280600
						283.1	348200
						283.2	223300
						283.3	99370
						283.4	36880
						283.5	19480
						283.6	0
						283.7	43030
						283.8	81960
						283.9	68650
						284	0
						284.1	66580
						284.2	129100
						284.3	43030
						284.4	47140
						284.5	0
						288.3	0
						288.4	59410
						288.5	38930
						288.6	0
						289	0
						289.1	82980
						289.2	17430
						289.3	0
						292.2	0
						292.3	122900
						292.4	24600
						292.5	0
						292.6	50220
						292.7	120900
						292.8	0
						293.3	0
						293.4	42000
						293.5	39960
						293.6	0
						293.7	0
						293.8	104500
						293.9	0
						295.6	0
						295.7	102400
						295.8	16400
						295.9	138300
						296	0
						296.1	81960
						296.2	137200
						296.3	39960
						296.4	0
						297.6	0
						297.7	34840
						297.8	110600
						297.9	0
						298.8	0
						298.9	80920
						299	183300
						299.1	97320
						299.2	0
						299.7	0
						299.8	80920
						299.9	61480
						300	118800
						300.1	80940
						300.2	81940
						300.3	303100
						300.4	96300
						300.5	182300
						300.6	385100
						300.7	163900
						300.8	0
						300.9	291900
						301	353300
						301.1	157700
						301.2	23570
						301.3	64530
						301.4	89130
						301.5	190500
						301.6	31760
						301.7	0
						301.8	44050
						301.9	136200
						302	17430
						302.1	50200
						302.2	25620
						302.3	77860
						302.4	16400
						302.5	0
						303.9	0
						304	59430
						304.1	0
						304.4	0
						304.5	33810
						304.6	15380
						304.7	0
						305.6	0
						305.7	70700
						305.8	0
						306.3	0
						306.4	20500
						306.5	0
						308.4	0
						308.5	93220
						308.6	0
						308.7	0
						308.8	12310
						308.9	52260
						309	0
						309.8	0
						309.9	99370
						310	0
						312.4	0
						312.5	94230
						312.6	39960
						312.7	0
						313.4	0
						313.5	160800
						313.6	21520
						313.7	0
						313.8	151600
						313.9	0
						314.6	0
						314.7	50200
						314.8	22550
						314.9	0
						315.2	0
						315.3	129100
						315.4	0
						316.9	0
						317	78870
						317.1	133200
						317.2	0
						322	0
						322.1	97320
						322.2	12310
						322.3	141300
						322.4	257100
						322.5	15380
						322.6	0
						323.9	0
						324	48150
						324.1	98340
						324.2	0
						325.4	0
						325.5	29720
						325.6	117800
						325.7	0
						326.6	0
						326.7	72740
						326.8	0
						327.4	0
						327.5	27670
						327.6	34840
						327.7	0
						328.8	0
						328.9	88100
						329	178200
						329.1	100400
						329.2	0
						329.4	0
						329.5	331800
						329.6	29720
						329.7	0
						330.8	0
						330.9	81960
						331	13330
						331.1	0
						332.8	0
						332.9	87080
						333	27670
						333.1	78890
						333.2	0
						334.2	0
						334.3	85010
						334.4	36880
						334.5	0
						334.8	0
						334.9	64550
						335	0
						335.3	0
						335.4	26640
						335.5	15380
						335.6	0
						336.8	0
						336.9	18450
						337	50220
						337.1	91180
						337.2	0
						338.6	0
						338.7	12310
						338.8	47140
						338.9	0
						339.3	0
						339.4	95270
						339.5	0
						340	0
						340.1	38930
						340.2	14360
						340.3	0
						343.5	0
						343.6	52240
						343.7	21520
						343.8	0
						343.9	0
						344	114700
						344.1	59430
						344.2	86060
						344.3	0
						344.9	0
						345	22550
						345.1	55340
						345.2	166900
						345.3	141300
						345.4	0
						346.1	0
						346.2	183300
						346.3	16400
						346.4	0
						347.2	0
						347.3	14360
						347.4	90150
						347.5	0
						349.2	0
						349.3	250900
						349.4	19480
						349.5	0
						351	0
						351.1	27670
						351.2	13330
						351.3	0
						352.4	0
						352.5	95270
						352.6	0
						353.6	0
						353.7	66600
						353.8	15380
						353.9	0
						354	0
						354.1	27670
						354.2	17430
						354.3	0
						354.4	212000
						354.5	23570
						354.6	0
						354.9	0
						355	113700
						355.1	17430
						355.2	0
						355.8	0
						355.9	29720
						356	15380
						356.1	0
						356.4	0
						356.5	47120
						356.6	188400
						356.7	0
						356.8	103500
						356.9	0
						357.7	0
						357.8	64550
						357.9	0
						359.1	0
						359.2	141300
						359.3	162800
						359.4	72720
						359.5	127000
						359.6	23570
						359.7	0
						359.8	0
						359.9	107500
						360	218100
						360.1	0
						360.2	0
						360.3	235600
						360.4	135200
						360.5	38950
						360.6	0
						360.7	82980
						360.8	44050
						360.9	151600
						361	78870
						361.1	450600
						361.2	1702000
						361.3	2563000
						361.4	5313000
						361.5	10170000
						361.6	15450000
						361.7	19870000
						361.8	28800000
						361.9	35170000
						362	37650000
						362.1	40440000
						362.2	41170000
						362.3	38760000
						362.4	27350000
						362.5	15300000
						362.6	10060000
						362.7	6827000
						362.8	6362000
						362.9	6771000
						363	6699000
						363.1	8394000
						363.2	9146000
						363.3	8076000
						363.4	5784000
						363.5	3173000
						363.6	3074000
						363.7	2440000
						363.8	1975000
						363.9	2627000
						364	2239000
						364.1	2706000
						364.2	3573000
						364.3	3150000
						364.4	2537000
						364.5	2156000
						364.6	748600
						364.7	267300
						364.8	412700
						364.9	271400
						365	403500
						365.1	587800
						365.2	200700
						365.3	231500
						365.4	153600
						365.5	108600
						365.6	180300
						365.7	312400
						365.8	16400
						365.9	93220
						366	67620
						366.1	14360
						366.2	63530
						366.3	65580
						366.4	0
						367	0
						367.1	36880
						367.2	76840
						367.3	0
						369.5	0
						369.6	119800
						369.7	26640
						369.8	0
						370.6	0
						370.7	33810
						370.8	31760
						370.9	0
						371.1	0
						371.2	150600
						371.3	103500
						371.4	100400
						371.5	21520
						371.6	0
						372.6	0
						372.7	123900
						372.8	0
						374.9	0
						375	67620
						375.1	13330
						375.2	0
						375.4	0
						375.5	63530
						375.6	14360
						375.7	0
						376.2	0
						376.3	52240
						376.4	111700
						376.5	0
						377.2	0
						377.3	81960
						377.4	13330
						377.5	0
						377.6	184400
						377.7	78890
						377.8	285700
						377.9	280600
						378	328700
						378.1	367600
						378.2	442400
						378.3	679000
						378.4	376900
						378.5	444400
						378.6	140300
						378.7	130100
						378.8	0
						378.9	136200
						379	74790
						379.1	237600
						379.2	279600
						379.3	13330
						379.4	0
						380.2	0
						380.3	43050
						380.4	104500
						380.5	171000
						380.6	74790
						380.7	0
						383.1	0
						383.2	152600
						383.3	68650
						383.4	23570
						383.5	157700
						383.6	246800
						383.7	397300
						383.8	501800
						383.9	457800
						384	360500
						384.1	662600
						384.2	734300
						384.3	534600
						384.4	481300
						384.5	504900
						384.6	210000
						384.7	175100
						384.8	85030
						384.9	180300
						385	186400
						385.1	202800
						385.2	322600
						385.3	103500
						385.4	247800
						385.5	148500
						385.6	133200
						385.7	0
						385.8	0
						385.9	216100
						386	21520
						386.1	0
						386.3	0
						386.4	97320
						386.5	56360
						386.6	14360
						386.7	0
						386.8	0
						386.9	141300
						387	140300
						387.1	13330
						387.2	75820
						387.3	22550
						387.4	0
						388	0
						388.1	25620
						388.2	116800
						388.3	19480
						388.4	0
						389	0
						389.1	37910
						389.2	121900
						389.3	43030
						389.4	0
						389.6	0
						389.7	72720
						389.8	34840
						389.9	0
						390.3	0
						390.4	72720
						390.5	31760
						390.6	50200
						390.7	64550
						390.8	0
						390.9	123900
						391	70700
						391.1	0
						391.3	0
						391.4	65560
						391.5	29720
						391.6	0
						391.7	88100
						391.8	80940
						391.9	15380
						392	0
						392.1	117800
						392.2	99370
						392.3	29720
						392.4	0
						392.7	0
						392.8	88080
						392.9	43030
						393	0
						393.1	70680
						393.2	147500
						393.3	70700
						393.4	15380
						393.5	60460
						393.6	46120
						393.7	37930
						393.8	286800
						393.9	351300
						394	788500
						394.1	646200
						394.2	599100
						394.3	377900
						394.4	287800
						394.5	231500
						394.6	430100
						394.7	108600
						394.8	19480
						394.9	213000
						395	215100
						395.1	259100
						395.2	181300
						395.3	67620
						395.4	149500
						395.5	123900
						395.6	128000
						395.7	35860
						395.8	118800
						395.9	33810
						396	0
						396.1	46100
						396.2	93220
						396.3	99370
						396.4	108600
						396.5	0
						396.9	0
						397	80940
						397.1	0
						397.2	101400
						397.3	0
						397.4	65580
						397.5	17430
						397.6	0
						398.3	0
						398.4	116800
						398.5	14360
						398.6	0
						398.9	0
						399	19480
						399.1	20500
						399.2	26640
						399.3	56360
						399.4	0
						399.5	0
						399.6	64530
						399.7	63530
						399.8	349200
						399.9	192500
						400	511000
						400.1	570400
						400.2	530500
						400.3	212000
						400.4	261200
						400.5	107600
						400.6	134200
						400.7	127000
						400.8	82980
						400.9	0
						401.1	0
						401.2	128000
						401.3	175100
						401.4	72740
						401.5	0
						401.9	0
						402	84010
						402.1	0
						403.1	0
						403.2	97320
						403.3	41000
						403.4	118800
						403.5	0
						404.1	0
						404.2	39960
						404.3	89130
						404.4	0
						404.8	0
						404.9	82980
						405	0
						405.7	0
						405.8	74770
						405.9	134200
						406	206900
						406.1	32790
						406.2	97320
						406.3	27670
						406.4	0
						406.5	0
						406.6	131100
						406.7	33810
						406.8	0
						407.8	0
						407.9	19480
						408	262200
						408.1	104500
						408.2	358400
						408.3	179200
						408.4	31760
						408.5	315400
						408.6	44050
						408.7	99370
						408.8	0
						408.9	0
						409	31760
						409.1	16400
						409.2	0
						410.6	0
						410.7	49190
						410.8	0
						411.2	0
						411.3	21520
						411.4	73770
						411.5	0
						412.4	0
						412.5	59430
						412.6	0
						412.8	0
						412.9	35860
						413	35860
						413.1	0
						413.3	0
						413.4	145400
						413.5	17430
						413.6	0
						413.7	0
						413.8	38930
						413.9	94250
						414	0
						414.4	0
						414.5	48150
						414.6	19480
						414.7	0
						415.2	0
						415.3	86060
						415.4	16400
						415.5	51220
						415.6	90150
						415.7	0
						415.8	0
						415.9	17430
						416	55340
						416.1	65580
						416.2	27670
						416.3	324600
						416.4	31760
						416.5	0
						416.6	24600
						416.7	0
						417.7	0
						417.8	68650
						417.9	0
						418	0
						418.1	56360
						418.2	0
						419.5	0
						419.6	62500
						419.7	0
						420.9	0
						421	114700
						421.1	0
						421.4	0
						421.5	60440
						421.6	31760
						421.7	0
						421.9	0
						422	49190
						422.1	0
						422.2	0
						422.3	98320
						422.4	100400
						422.5	0
						422.9	0
						423	46100
						423.1	44050
						423.2	0
						424.4	0
						424.5	173100
						424.6	98340
						424.7	0
						425.9	0
						426	46120
						426.1	0
						427.2	0
						427.3	96280
						427.4	154700
						427.5	0
						429	0
						429.1	48150
						429.2	50200
						429.3	0
						429.7	0
						429.8	61480
						429.9	0
						430	27670
						430.1	72740
						430.2	0
						430.4	0
						430.4	40980
						430.5	214000
						430.6	0
						430.9	0
						431	14360
						431.1	0
						431.9	0
						432	75800
						432.1	43030
						432.2	0
						434.2	0
						434.3	25620
						434.4	56340
						434.5	23570
						434.6	0
						437.7	0
						437.8	41000
						437.9	48150
						438	29720
						438.1	0
						438.2	103500
						438.3	30740
						438.4	0
						439.9	0
						440	31760
						440.1	21520
						440.2	0
						441.9	0
						442	86060
						442.1	25620
						442.2	0
						443	0
						443.1	18450
						443.2	0
						443.4	0
						443.5	97320
						443.6	0
						444.6	0
						444.7	31760
						444.8	0
						444.9	102400
						445	46100
						445.1	76840
						445.2	0
						445.9	0
						446	24600
						446.1	40980
						446.2	0
						447	0
						447.1	73770
						447.2	23570
						447.3	0
						447.9	0
						448	26640
						448.1	105500
						448.2	0
						448.7	0
						448.8	51220
						448.9	40980
						449	0
						451.9	0
						452	129100
						452.1	16400
						452.2	71700
						452.3	86060
						452.4	0
						452.5	105500
						452.6	40980
						452.7	0
						452.9	0
						453	78890
						453.1	0
						453.2	67620
						453.3	0
						453.7	0
						453.8	109600
						453.9	86060
						454	42000
						454.1	0
						454.2	79910
						454.3	168000
						454.4	16400
						454.5	14360
						454.6	85030
						454.7	0
						455.6	0
						455.7	27670
						455.8	99370
						455.9	0
						456.7	0
						456.8	35860
						456.9	0
						457.1	0
						457.2	14360
						457.3	0
						458.3	0
						458.4	45080
						458.5	33810
						458.6	0
						459.6	0
						459.7	69670
						459.8	61480
						459.9	0
						462.5	0
						462.6	74790
						462.7	21520
						462.8	0
						462.9	35860
						463	17430
						463.1	0
						463.8	0
						463.9	25620
						464	64550
						464.1	0
						464.7	0
						464.8	15380
						464.9	0
						465.5	0
						465.6	52260
						465.7	0
						466	0
						466.1	13330
						466.2	58410
						466.3	0
						467.5	0
						467.6	33810
						467.7	20500
						467.8	0
						467.9	28690
						468	23570
						468.1	0
						468.7	0
						468.8	84010
						468.9	122900
						469	17430
						469.1	27670
						469.2	65580
						469.3	0
						469.7	0
						469.8	93200
						469.9	89130
						470	146500
						470.1	154700
						470.2	18450
						470.3	0
						471	0
						471.1	56360
						471.2	15380
						471.3	0
[truncated: 904 more rows]

[truncated: 20 more sheets: SI Fig. 9, SI Fig. 10, SI Fig. 11, SI Fig. 12, SI Fig. 13, SI Fig. 14, SI Fig. 15, SI Fig. 16, SI Fig. 17, SI Fig. 18, SI Fig. 19, SI Fig. 21, SI Fig. 22, SI Fig. 23, SI Fig. 24, SI Fig. 25, SI Fig.26, SI Fig. 27, SI Table 1, SI Table 2]
